# Supplementary material for: A putative biomarker signature for clinically effective AKT inhibition: correlation of in vitro, in vivo and clinical data identifies the importance of modulation of the mTORC1 pathway
Source: Oncotarget. 2015 Oct 19;6(39):41736–49. doi: 10.18632/oncotarget.6153 (PMC4747185; doi:10.18632/oncotarget.6153)
Supplement: Supplementary file 3 [file oncotarget-06-41736-s003.xls]

## Sheet: RPPA data
Supplementary Table S2
Proteins increased on GSK2141795 treatment	SKOV3_xenografts	PEO4.8h	PEO4_0.5h	SKOV3_8h	SKOV3_0.5h	p.value
Akt_pS473	4.61631	0.558804	1.73387	1.14422	3.24036	<0.0001
Akt_pT308	5.6926	1.78021	2.32133	1.24301	3.13114	<0.0001
p38_pT180_Y182	2.16516	0.927828	1.47652	1.15539	1.33239	<0.0001
Bim	1.42268	1.11943	1.54409	1.12699	1.1444	0.00224
IGF_1R_beta	1.49693	1.02417	1.1171	1.20785	0.997872	0.00456
AR	1.39013	1.11276	1.08365	0.88273	1.05176	0.01776
YB_1	1.33292	1.00488	1.30893	1.28748	1.0417	0.03208
Proteins decreased on GSK2141795 treatment	SKOV3_xenografts	PEO4.8h	PEO4_0.5h	SKOV3_8h	SKOV3_0.5h	p.value
S6_pS235_S236	0.2144	0.488243	0.0697613	0.318956	0.0821375	<0.0001
S6_pS240_S244	0.272947	0.628482	0.127028	0.320803	0.105978	<0.0001
Rb_pS807_S811	0.442658	0.929459	0.567337	0.995408	1.05771	0.00032
NF2	0.588024	1.04921	0.999732	0.744463	0.916503	0.00464
4E.BP1_pS65	0.685037	0.849212	0.601611	0.731492	0.747099	0.00992
Tuberin	0.649545	1.09448	0.634566	0.806276	0.930835	0.01184
PRAS40_pT246	0.757215	0.705884	0.479563	0.933263	0.630508	0.03336
ACC_pS79	0.724423	1.24182	0.704666	0.843675	0.967252	0.03632
