# Supplementary material for: A putative biomarker signature for clinically effective AKT inhibition: correlation of in vitro, in vivo and clinical data identifies the importance of modulation of the mTORC1 pathway
Source: Oncotarget. 2015 Oct 19;6(39):41736–49. doi: 10.18632/oncotarget.6153 (PMC4747185; doi:10.18632/oncotarget.6153)
Supplement: Supplementary file 4 [file oncotarget-06-41736-s004.txt]

Antibody ID	SKOV3 tumour vehicle1	SKOV3 tumour vehicle2	SKOV3 tumour vehicle3	SKOV3 tumour vehicle4	SKOV3 tumour cddp1	SKOV3 tumour cddp2	SKOV3 tumour cddp3	SKOV3 tumour cddp4	SKOV3 tumour cddp5	SKOV3 tumour 795_1	SKOV3 tumour 795_2	SKOV3 tumour 795_3	SKOV3 tumour 795_4	SKOV3 tumour cddp795_1	SKOV3 tumour cddp795_2	SKOV3 tumour cddp795_3	SKOV3 tumour cddp795_4	PEO4_DMSO_8h	PEO4_cddp_8h	PEO4_gsk795_8h	PEO4_cddp_gsk795_8h	PEO4_DMSO_0.5h	PEO4_cddp_0.5h	PEO4_gsk795_0.5h	PEO4_cddp_gsk795_0.5h	SKOV3_DMSO_8h	SKOV3_cddp_8h	SKOV3_gsk795_8h	SKOV3_cddp_gsk795_8h	SKOV3_DMSO_0.5h	SKOV3_cddp_0.5h	SKOV3_gsk795_0.5h	SKOV3_cddp_gsk795_0.5h	Target.Protein
X4E.BP1.R.V_GBL.9020730	0.286536223	0.407017848	0.31507334	0.332797585	0.278380508	0.348957928	0.319297552	0.333705773	0.281734199	0.389252484	0.356771812	0.357988494	0.379435	0.350853346	0.305293734	0.371758932	0.28863513	0.505325441	0.483724557	0.512689351	0.479225643	0.401333688	0.44348951	0.501223676	0.492835231	0.300722407	0.302636508	0.363179522	0.332735893	0.284652568	0.285806583	0.328498157	0.319782117	X4EBP1
X4E.BP1_pS65.R.V_GBL.9020731	0.235169941	0.26919359	0.240285577	0.201107234	0.217911701	0.213617831	0.15594657	0.149498102	0.182035209	0.153730312	0.159507464	0.170968086	0.153518601	0.143015248	0.134317424	0.180474035	0.201338024	0.421315385	0.398937427	0.357785969	0.323488467	0.507415696	0.439123393	0.371170664	0.424461299	0.444628621	0.451926006	0.267493434	0.275244823	0.462935416	0.487108365	0.345858604	0.363332591	X4EBP1_PS65
X4EBP1_pT37.T46.R.V_GBL.9020732	0.829762292	0.712286315	0.815503748	0.618258472	0.814823225	0.710096387	0.61392327	0.538548005	0.59024455	0.579294234	0.555310508	0.549398582	0.537399281	0.846345276	0.918082008	0.606108266	0.768524023	1.390739082	1.315560898	1.372891841	1.212717757	1.075868119	1.277169743	1.166077723	1.207928116	1.17065214	0.975503215	1.059290583	1.04929757	1.108568911	1.149790517	1.125962023	1.090802631	X4EBP1_PT37T46
X53BP1.R.C_GBL.9020733	3.571169466	2.671787356	3.105449706	1.773391451	2.645026303	1.927536674	0.789879027	0.792723658	2.045739253	1.144365223	1.136809083	1.950679855	1.017158438	1.046606704	1.646891384	1.565319192	2.934546142	4.634532603	4.047053638	4.768311612	5.298217009	3.363928289	4.081488909	4.114234526	4.60929103	2.110244332	2.252230777	2.355894456	2.083723671	2.116003767	2.17881871	2.275682678	2.159842804	X53BP1
ACC_pS79.R.V_GBL.9020734	1.118362106	2.228368002	1.349188404	1.378329741	1.553273144	2.203065538	2.16616878	1.464372527	1.307063885	1.726674606	1.073486265	0.986666678	0.633616105	1.519166454	1.269891225	1.188619219	0.792083848	0.375847951	0.637628238	0.466736998	0.429641784	0.684863385	0.620596604	0.577802341	0.446448025	0.778246296	0.693361985	0.548403982	0.681683883	0.767893293	0.808956146	0.742746553	0.697914617	ACC_PS79
ACC1.R.C_GBL.9020854	1.928163044	8.717792982	2.79838217	3.124918981	2.865698459	8.738351795	13.22014306	11.25782934	2.223260088	3.99995608	2.308344181	1.603635827	1.018797445	6.180680914	2.125599751	6.319944797	1.380178352	1.760056734	2.039701307	2.599193902	3.029798034	6.524705267	3.527075744	3.612926985	3.11899802	3.963490565	3.635232139	6.104810792	7.728994818	4.13882601	3.881001248	4.544212403	4.443480207	ACC1
Akt.R.V_GBL.9020736	1.386544489	0.836636116	1.126510398	1.196174364	1.558577271	1.203224565	0.587608011	0.363717741	0.985389062	0.989568699	1.158258575	1.057827311	1.252156874	1.020183483	1.309539221	1.30829775	1.373490529	0.773676042	0.818259989	0.828145135	0.824474963	0.922358407	0.994246092	0.872448979	0.82773995	1.228125581	1.202401061	0.981853817	1.063021018	1.303687639	1.233797919	1.337708091	1.039809347	AKT
Akt_pS473.R.V_GBL.9020737	0.883165743	0.731316539	0.717641663	0.534738837	0.916770095	0.688244753	0.22955605	0.19918738	0.575892218	3.149027416	3.186050601	4.039745891	3.59831902	2.301266497	2.907899542	3.602883955	3.619338416	0.245757139	0.119911621	0.137330036	0.127791633	0.095710167	0.073435349	0.109513342	0.10276008	1.071628137	1.060865091	1.858061042	2.146616946	0.377746668	0.412541593	1.224036515	0.982189191	AKT_PS473
Akt_pT308.R.V_GBL.9020738	0.505369411	0.506010055	0.46735056	0.43205077	0.542382922	0.588223373	0.394083404	0.332296374	0.38943442	2.371387678	2.607191638	3.28146569	2.911854087	1.891067901	2.391545025	2.713146662	2.520121298	0.432714764	0.358401423	0.770322344	0.478620573	0.471187935	0.396405967	0.585690023	0.52989881	1.010231618	0.880581246	2.34507764	2.303764765	0.712479334	0.789388665	2.230874732	2.020947259	AKT_PT308
AMPK_alpha.R.C_GBL.9020739	2.11570763	1.640025207	1.96740314	1.846196689	1.654801417	1.631617331	0.905586778	0.985678717	1.75006731	1.207223584	1.468848132	1.562227186	1.395118817	0.942972145	1.462142563	1.688302204	2.035745854	0.813965728	0.785637231	0.826817187	0.723128442	0.882567394	0.787044053	0.807090854	0.737980588	1.146733428	1.050135062	0.991989741	0.951045053	1.10366325	1.009848669	1.037493079	1.028358044	AMPK_ALPHA
AMPK_pT172.R.V_GBL.9020740	2.331781739	1.953331678	2.200908817	2.241764349	2.345269129	1.829956717	2.632747254	2.389904171	2.416076595	2.454272157	2.325865137	2.503302501	2.460356863	3.700909274	2.514528508	1.94549805	2.222231115	0.503162383	0.636816297	0.552627584	0.581921951	0.715825323	0.958299337	1.099761626	1.050979045	0.727834937	0.908374164	0.915260047	0.814261735	0.887123055	0.875515328	0.806534363	0.782075649	AMPK_PT172
Annexin_I.R.V_GBL.9020741	1.255916301	1.046010115	1.148995921	1.093853302	1.08767577	1.176635983	0.1809181	0.299310165	0.985241649	0.69096684	1.067313455	0.994965889	1.100970888	0.178173579	0.754212338	1.458119971	1.434411093	0.655877072	0.653248965	0.656618787	0.623487476	0.448912379	0.522674036	0.568747569	0.564913802	0.756244957	0.74731822	0.840625846	0.719022012	0.684783437	0.727246933	0.693731466	0.72387864	ANNEXIN_I
AR.R.V_GBL.9020742	0.424958069	0.439913552	0.457132716	0.556560155	0.492234902	0.50885986	0.586883483	0.640354023	0.559604972	0.629296399	0.698226225	0.512369154	0.796690217	0.548431295	0.579132891	0.483772385	0.448719217	1.98244791	1.824262248	2.205991081	1.947030816	2.635726197	2.423216242	2.326634858	2.107563598	0.342365785	0.326647579	0.371005082	0.353113126	0.352816698	0.3489129	0.371077328	0.351930539	AR
Bak.R.C_GBL.9020743	0.377453773	0.380426322	0.40524159	0.35796859	0.392622881	0.395064538	0.358317803	0.409184126	0.342946494	0.400151542	0.362010556	0.445957788	0.385582218	0.404472802	0.350422501	0.337666048	0.36820259	0.408771498	0.41482158	0.456777895	0.486464753	0.496090938	0.430831649	0.448734604	0.450545529	0.385923007	0.384582614	0.404197947	0.415679962	0.38681781	0.407032092	0.386520468	0.429525865	BAK
Bax.R.V_GBL.9020744	0.45866165	0.574148799	0.465953378	0.58899513	0.427019875	0.457058107	0.537815076	0.552013526	0.634706387	0.575618155	0.464517956	0.522511274	0.726274071	0.795786682	0.60957636	0.518106501	0.522441599	0.430512054	0.437527805	0.41420133	0.418129276	0.344826194	0.367636998	0.396731094	0.380109072	0.351068694	0.358015152	0.40216199	0.33575732	0.335794754	0.354910355	0.343457745	0.45698263	BAX
Bcl.2.R.C_GBL.9020745	0.129297675	0.167036377	0.124714185	0.138354334	0.119324434	0.176487133	0.238790166	0.212229325	0.116713542	0.145829203	0.116317269	0.15407147	0.119966523	0.188614773	0.120649311	0.152501613	0.123531523	0.130991416	0.128828402	0.150875023	0.145617451	0.159955405	0.142211804	0.150682639	0.152501613	0.141140823	0.132932877	0.145969187	0.144564111	0.133345591	0.122611954	0.147192696	0.161146729	BCL2
Bcl.X.R.C_GBL.9020746	0.517930908	0.497176106	0.448491048	0.887790558	0.423353746	0.412761934	0.527721873	0.533502482	1.694299926	0.613040159	0.485189329	0.607366538	0.482529106	0.612344043	1.178162333	0.566864131	0.47814029	0.597511383	0.618604726	0.56419067	0.581819383	0.416883567	0.446547274	0.488608509	0.545884756	0.380151829	0.389067708	0.397583648	0.353820167	0.379006337	0.404963737	0.380529418	0.482758303	BCLX
Bcl.xL.R.V_GBL.9020747	0.479027782	0.550493975	0.419483481	0.534117693	0.422525363	0.426997947	0.51313597	0.62105601	0.521168531	0.595590307	0.569351723	0.493581325	0.841407271	0.584038284	0.553123264	0.456621193	0.506287355	0.509549528	0.531812443	0.500731544	0.524119432	0.466369303	0.461826543	0.422339828	0.384943902	0.323614151	0.364903782	0.392923494	0.339447656	0.356999902	0.362712861	0.358038828	0.39148992	BCLXL
Beclin.G.V_GBL.9020909	0.180666664	0.218751664	0.194774161	0.227171634	0.245910612	0.307324493	0.333049192	0.290503813	0.223605277	0.23863009	0.227079691	0.217316803	0.255548976	0.347002322	0.268159536	0.253635411	0.214960653	0.195536137	0.188006575	0.197210414	0.202319228	0.210684589	0.184342899	0.193612793	0.197779585	0.155679915	0.141805961	0.182986495	0.220452224	0.149314678	0.145904887	0.23041331	0.178697639	BECLIN
beta.Catenin.R.V_GBL.9020857	1.115149424	0.985134422	0.817410345	0.646765032	0.890416386	0.737152769	0.428378711	0.5708916	0.623221035	0.703185894	0.703818076	0.643551724	0.646668968	0.441927059	0.598668052	0.715185437	0.958070945	1.179148745	1.28921268	1.472680635	1.474872703	1.281660782	1.337595488	1.118925823	1.06405212	0.731954167	0.849341111	0.791158795	0.804097719	0.881292818	0.835809612	0.844085421	0.700857344	BETACATENIN
Bid.R.C_GBL.9020748	0.323589837	0.342287102	0.336810094	0.30429286	0.316046636	0.293853773	0.409336833	0.388687003	0.369953588	0.41460975	0.422937541	0.382738932	0.390925461	0.362193362	0.323296778	0.299198232	0.325225418	0.31772301	0.323744008	0.346858326	0.345382578	0.414142341	0.351567907	0.347493877	0.332169573	0.280679883	0.271738074	0.235363079	0.287506035	0.307434186	0.272506328	0.283111824	0.254056374	BID
Bim.R.V_GBL.9020749	0.246452223	0.260383995	0.214967389	0.488965114	0.244836262	0.373979149	0.759198196	0.671182899	0.496745064	0.455019706	0.388561346	0.376108935	0.437002015	1.280815445	0.600620032	0.368372668	0.253723973	0.379006145	0.388428917	0.424271306	0.414126987	0.334103319	0.3308729	0.376530746	0.361653211	0.181463209	0.193719409	0.280194634	0.265056805	0.17822373	0.172340974	0.203959206	0.191891368	BIM
c.Jun_pS73.R.C_GBL.9020794	0.196898151	0.164663999	0.226764559	0.145203564	0.218594128	0.182560108	0.179343816	0.155333745	0.159578515	0.170496507	0.12371099	0.240663693	0.125219436	0.138545175	0.153534564	0.159886549	0.233528684	0.175019072	0.19619552	0.19380389	0.214349446	0.196445735	0.195273434	0.201766346	0.236055818	0.282280738	0.288275878	0.265421836	0.265235786	0.267052096	0.261820495	0.232116004	0.256324755	CJUN_PS73
c.Kit.R.V_GBL.9020795	0.06111596	0.06944502	0.058453326	0.046165891	0.050151331	0.047227572	0.081222971	0.086949169	0.068392894	0.062285762	0.064571742	0.068333004	0.062848793	0.062088942	0.038394386	0.047318311	0.06246351	0.059814501	0.055630024	0.061883466	0.059320376	0.05955535	0.054143612	0.05900139	0.053842103	0.150635606	0.134621426	0.15570248	0.129772404	0.151166276	0.14227551	0.145465124	0.141495099	CKIT
c.Met_pY1235.R.C_GBL.9020865	0.325848093	0.309694178	0.321615739	0.312822703	0.308759058	0.308432907	0.368010043	0.354413431	0.359841576	0.350054181	0.355018962	0.328512977	0.354440701	0.366987773	0.324649385	0.297420868	0.278055615	0.317209132	0.329658205	0.347557685	0.342480139	0.34393978	0.341462789	0.348173574	0.339826464	0.306347312	0.295343547	0.317715828	0.289285612	0.316607339	0.291708589	0.29589361	0.289899196	CMET_PY1235
c.Myc.R.C_GBL.9020804	0.235516151	0.209874021	0.196778874	0.223074718	0.224644507	0.486020778	0.296617954	0.332995188	0.248478693	0.293533545	0.272168474	0.226396562	0.33152439	0.275724428	0.277785036	0.261727262	0.241637033	0.550017597	0.493598875	0.497809595	0.463155706	0.566051091	0.752239713	0.517776004	0.580945153	0.395790237	0.460454809	0.314053687	0.343261695	0.368662284	0.41388204	0.224685764	0.214834686	CMYC
C.Raf.R.V_GBL.9020830	0.305512062	0.333623805	0.348065997	0.337264473	0.37986029	0.335966167	0.345381344	0.283068582	0.286693838	0.357706794	0.406355686	0.365122558	0.312965814	0.324331569	0.348416071	0.377350698	0.32062892	0.358941151	0.390053679	0.404967422	0.416107666	0.561951201	0.547329474	0.535065097	0.448681713	0.514261707	0.455990694	0.415691277	0.467287571	0.561510079	0.51546629	0.547228812	0.492110534	C
C.Raf_pS338.R.C_GBL.9020831	0.336622613	0.343690189	0.308803096	0.329379109	0.329216426	0.303031329	0.255897202	0.334144611	0.374901676	0.408345569	0.454016409	0.451401231	0.414328529	0.319332848	0.328770116	0.302266068	0.34546438	0.683106963	0.688061743	0.484334533	0.392697483	0.699422861	0.62091977	0.416568449	0.415492103	0.687226999	0.55340338	0.51316247	0.503499139	0.510302515	0.5236283	0.467137718	0.559696602	C
Caspase.3_active.R.C_GBL.9020856	0.223706223	0.222157645	0.217019804	0.212453467	0.214766477	0.215273656	0.256923596	0.239995968	0.211262641	0.222215504	0.193767364	0.215404703	0.187702016	0.237441485	0.185164901	0.178736018	0.186918881	0.223576977	0.227155972	0.255367305	0.244453039	0.281737999	0.262512544	0.248272776	0.243316582	0.215357176	0.216530082	0.257150183	0.228134362	0.202203116	0.21854955	0.2136975	0.240146228	CASPASE3_ACTIVE
Caspase.7_cleavedD198.R.C_GBL.9020754	1.671829829	2.672925244	2.01667434	1.683860409	1.874882171	1.02501809	0.892363982	0.804866203	5.64779699	0.668167553	0.496208421	1.379020542	0.49945994	1.014992757	5.506369	1.525710257	2.660895896	0.180837054	0.195404455	0.204317257	0.192385977	0.187825179	0.17279155	0.176248085	0.160604204	0.154921785	0.154440997	0.192134151	0.178718889	0.124147673	0.125967781	0.137647032	0.169415403	CASPASE7_CLEAVEDD198
Caspase.9_cleavedD330.R.C_GBL.9020755	0.493461629	0.576861311	0.522412597	0.534543435	0.463737438	0.515096722	0.518239384	0.48798607	0.541010691	0.374772712	0.388433903	0.363602995	0.391685695	0.387668706	0.468003059	0.429608278	0.476479501	0.327379103	0.321506912	0.355321477	0.346086372	0.388107581	0.322393732	0.325175654	0.337766084	0.366767644	0.395747109	0.401220179	0.324584829	0.381910857	0.359060699	0.386591907	0.368983192	CASPASE9_CLEAVEDD330
Caveolin.1.R.V_GBL.9020757	3.318836857	3.554412763	2.96662089	2.134714082	2.676531448	3.454313339	4.286229639	4.203038687	1.788308865	3.207594205	3.501042859	2.136233715	3.793947473	7.025868658	2.671134989	3.417142056	3.651299987	2.305394501	1.975962132	2.197781593	2.172163523	1.834285196	2.605176834	2.025945551	3.153740792	14.42730731	21.6595322	26.1834486	13.56765268	14.66692377	15.81663075	17.10149506	11.15644418	CAVEOLIN1
CDK1.R.V_GBL.9020758	0.723806247	0.78375211	0.67822605	0.735625483	0.752929409	0.774344537	0.622568615	0.610011051	0.607286147	0.668588418	0.534621402	0.632818722	0.551199698	0.720256881	0.600367522	0.582822868	0.596625488	1.009992492	1.149719788	1.136536653	1.167422735	0.954254441	1.055432143	1.18774814	1.243833962	1.286281805	1.384226263	1.486085607	1.362125004	1.219418363	1.299600814	1.290852843	1.489224264	CDK1
Chk1.R.C_GBL.9020759	0.641115553	0.591476135	0.608989786	0.57097124	0.583027968	0.638997939	0.584914099	0.688070866	0.626588127	0.605117869	0.557360227	0.564772365	0.570200246	0.620902685	0.541808508	0.529504797	0.512770908	0.63006576	0.615511505	0.634615315	0.665415202	0.712078035	0.656832065	0.634532474	0.655649062	0.668381707	0.707522943	0.584013253	0.639185803	0.663806905	0.669421231	0.637795459	0.660822225	CHK1
Chk1_pS345.R.C_GBL.9020760	0.207530067	0.253504656	0.207686045	0.218308996	0.227360339	0.315163957	0.352476607	0.306767653	0.226777138	0.264992171	0.209117021	0.240442775	0.235771911	0.309309832	0.237780705	0.240225725	0.212815049	0.232985552	0.302479763	0.266997872	0.307113536	0.296001366	0.265129991	0.260057371	0.279164326	0.252105132	0.386761225	0.23231142	0.417254622	0.224596254	0.231116503	0.212655516	0.219154965	CHK1_PS345
Chk2_pT68.R.C_GBL.9020859	0.076792171	0.11686061	0.113872942	0.135417529	0.107122159	0.115093238	0.159181262	0.137794963	0.099363143	0.123178558	0.125870444	0.107416167	0.116194791	0.13721917	0.159900068	0.104993668	0.074698269	0.108686383	0.117954131	0.123000701	0.121379861	0.106159349	0.113311805	0.120589409	0.109162732	0.101884524	0.107059579	0.108040451	0.104358101	0.0999182	0.096687084	0.103446295	0.09851921	CHK2_PT68
cIAP.R.V_GBL.9020762	1.414285185	1.284154615	1.287455534	1.472057213	1.189332122	1.149011743	1.378261109	1.387620111	1.498219472	1.019356608	1.082132186	1.174177294	1.193137645	1.66275538	1.36833737	1.211435542	1.382434961	1.083003058	1.040825186	1.173678041	1.092605989	1.006677106	1.074254755	1.13661317	0.973584044	1.482366027	1.479028719	1.622596404	1.441918463	1.50430958	1.509316857	1.557978735	1.514451433	CIAP
Claudin.7.R.V_GBL.9020763	0.344844775	0.319164011	0.303762173	0.289220094	0.325877876	0.379337866	0.399845421	0.364493613	0.347380431	0.30094018	0.29281626	0.294419511	0.352074177	0.303314951	0.3180688	0.265135237	0.29066717	1.208134527	1.287134768	1.612684847	1.59836549	1.385385313	1.244357131	1.430881922	1.208910544	0.264128327	0.260758591	0.268821048	0.261494285	0.270734857	0.275982112	0.272780971	0.283111612	CLAUDIN7
Collagen_VI.R.V_GBL.9020860	1.756766336	1.12269834	1.648596773	2.610435785	1.856405122	2.699441166	1.92050656	1.789042794	1.961857927	1.422745385	1.511962339	1.146920519	1.582234885	2.958529462	2.405026597	2.349088859	1.763361731	1.356030169	1.349720974	1.584076472	1.462879429	0.930279132	1.255404474	1.460667763	1.649994188	1.702587751	1.799344169	1.959812832	1.766425362	1.832617436	1.789816561	1.774228959	1.771367766	COLLAGEN_VI
COX.2.R.C_GBL.9020765	0.855463924	1.411222029	0.943854847	0.657712954	0.928333288	0.721811535	0.442207146	0.500214815	0.734925453	0.607211161	0.649342675	0.721587586	0.699200553	0.476408423	0.617191915	0.635663277	0.880272057	0.930006251	1.033829632	1.328481927	1.386039514	2.067921946	1.597048223	1.259044824	1.208443648	0.882790785	0.979030071	0.935662556	1.202762049	1.193762219	1.041861481	1.283820857	0.904042058	COX2
Cyclin_B1.R.V_GBL.9020766	0.690446462	0.755453701	0.684050209	0.501052258	0.634440523	0.461284643	0.254232826	0.233533317	0.220793579	0.174480733	0.15990065	0.166385383	0.138405659	0.232622479	0.190324574	0.314044678	0.353644678	1.129017941	1.310894291	1.348955804	1.473942873	1.09363081	1.726830076	1.816983575	1.792901086	1.551723851	1.421845917	1.520008817	1.114711829	1.309819161	1.489606393	1.466699777	1.423661089	CYCLIN_B1
Cyclin_D1.R.V_GBL.9020767	0.302839057	0.334554437	0.291932544	0.284980832	0.28017524	0.390578991	0.371177915	0.388868448	0.324272416	0.333847052	0.315887969	0.30361802	0.329983265	0.31874906	0.28876738	0.311508959	0.298785436	0.26757139	0.266174761	0.316637318	0.29675345	0.316149621	0.307288163	0.286072629	0.27178267	0.252788847	0.242219238	0.258218334	0.232145847	0.271804418	0.252360246	0.279183551	0.243869054	CYCLIN_D1
DJ.1.R.C_GBL.9020768	1.381891907	1.200039062	1.26136499	1.412670917	1.293737882	1.481753568	1.074462217	1.127740862	1.278451929	1.167477951	1.397611504	1.265042754	1.9263125	1.540794862	1.389996464	1.645926256	1.485648396	1.05638624	1.007493038	1.032231035	0.956026976	0.753928352	0.850409493	0.93612671	0.980712184	0.952653563	0.939944826	1.115126502	0.92198948	0.890331855	0.907271612	0.905032779	0.870941237	DJ1
Dvl3.R.V_GBL.9020769	0.610131778	0.497007711	0.623295597	0.53591341	0.599838635	0.514125758	0.444653657	0.409223225	0.525713066	0.532076594	0.454951551	0.561563344	0.548884284	0.527756294	0.468935803	0.454464486	0.616183911	0.609142733	0.595292144	0.659354854	0.65482648	0.665097838	0.630864707	0.650913026	0.64372762	0.616848962	0.617233783	0.585218882	0.592917931	0.643842353	0.598180341	0.647744461	0.569699597	DVL3
E.Cadherin.R.V_GBL.9020750	0.45349278	0.399287563	0.363929639	0.341088114	0.411914513	0.610656167	0.455342035	0.409625281	0.409546569	0.355966153	0.375033852	0.269277291	0.251463169	0.455900555	0.511660169	0.496355548	0.357135574	1.709540386	1.810467415	1.688166212	1.623266186	1.054061517	1.296219753	1.273323441	1.305975256	0.191508521	0.191826215	0.216266857	0.17911654	0.173819833	0.184109356	0.178521929	0.171480037	ECADHERIN
eEF2.R.V_GBL.9020770	0.621135944	1.165655366	0.608569647	0.519191071	0.596202298	0.473764612	0.512244398	0.533209518	0.606478828	0.54684427	0.466900586	0.460454862	0.672409099	0.606478828	0.521586823	0.466023013	0.6302754	0.474904483	0.589547741	0.55788449	0.59574972	0.719174901	0.568729119	0.523492758	0.585417749	0.563884677	0.67055051	0.549783726	0.549826398	0.645818015	0.656594037	0.666814179	0.549580237	EEF2
eEF2K.R.V_GBL.9020771	0.342057139	0.32017546	0.300192282	0.258721951	0.337620487	0.339726169	0.239103447	0.226010388	0.247677373	0.259004901	0.374544362	0.32920751	0.316661613	0.165969864	0.24478317	0.340355607	0.375538931	1.169662058	1.075676081	1.179614957	1.069550248	0.774338389	0.952302883	0.996046874	1.025083985	0.762299719	0.785539511	0.792957348	0.745112889	0.75602703	0.792917536	0.790564012	0.765957971	EEF2K
EGFR.R.C_GBL.9020772	1.858453677	2.003998628	1.240761139	1.099039114	1.230544837	1.26489541	0.531564447	0.508559039	1.122541965	0.605575885	0.714109663	0.713408293	0.732888703	0.44386684	1.033527609	0.963677092	1.613715029	0.29459523	0.279823729	0.304415698	0.30906055	0.331129594	0.299646611	0.300213984	0.295826974	0.609295815	0.629078963	0.573221449	0.587377269	0.604060871	0.596132713	0.620432942	0.617053095	EGFR
EGFR_pY1068.R.V_GBL.9020773	0.186778394	0.085342104	0.088930858	0.107681394	0.157553551	0.162262493	0.111758264	0.10245521	0.089494798	0.103448787	0.13840744	0.156349476	0.097828195	0.092526747	0.117619172	0.099995397	0.192221732	0.095384861	0.093737848	0.123183672	0.099912129	0.086411782	0.072739927	0.094132236	0.090333116	0.205229197	0.2156453	0.25135719	0.227243989	0.225891143	0.201721349	0.23573004	0.190472853	EGFR_PY1068
EGFR_pY1173.R.C_GBL.9020774	0.535126091	0.517353317	0.534401953	0.495960986	0.511812553	0.518767181	0.48463925	0.555863098	0.553320699	0.543446189	0.524821332	0.549028455	0.558238659	0.573805603	0.486348457	0.458708155	0.542585638	0.53115345	0.556293575	0.596161806	0.60311235	0.672532829	0.554513467	0.587357748	0.564227084	0.534423377	0.502574373	0.531099845	0.53040391	0.516809556	0.501256709	0.562759678	0.526050826	EGFR_PY1173
EGFR_pY992.R.V_GBL.9020775	0.286590202	0.301858139	0.174690778	0.194519415	0.226128311	0.230121555	0.189773674	0.180694814	0.180594248	0.13692068	0.151821674	0.160722482	0.120274893	0.165901414	0.177028114	0.179694666	0.246444939	0.094276083	0.095347649	0.102394403	0.099346679	0.092023005	0.095605663	0.102102087	0.10214452	0.119344663	0.127563594	0.151905914	0.136852377	0.12721908	0.132037694	0.136696572	0.129034419	EGFR_PY992
eIF4E.R.V_GBL.9020776	0.23073926	0.259059635	0.226219283	0.216385727	0.226858203	0.263400335	0.277496315	0.247915902	0.183678929	0.251248118	0.239882704	0.229452106	0.251053239	0.267558686	0.210091023	0.276540492	0.248814529	0.223144819	0.234969123	0.23157384	0.226689933	0.192096451	0.209278737	0.212993387	0.21939369	0.187052679	0.206635634	0.218010016	0.210427472	0.185367614	0.191030517	0.184821978	0.188768501	EIF4E
ER.alpha.R.V_GBL.9020777	0.592257878	0.423892602	0.55617549	0.483761588	0.486197852	0.44273951	0.21448513	0.209193724	0.389730815	0.355110213	0.553642352	0.602374259	0.561668938	0.164967157	0.38064665	0.550171823	0.473779982	1.128101976	0.891321923	1.297921148	0.982503354	1.001013789	1.06761204	1.235980463	1.069792456	0.31274203	0.186262864	0.278170803	0.209615849	0.302526618	0.227161365	0.299905453	0.259432909	ERALPHA
ER.alpha_pS118.R.V_GBL.9020778	0.244103884	0.260156014	0.235830923	0.240402801	0.258697753	0.290653776	0.276772519	0.276499657	0.239968242	0.278304682	0.25612236	0.333118157	0.264891948	0.283873605	0.227394688	0.240352417	0.23162951	0.364267239	0.302865941	0.340431738	0.342057569	0.532123367	0.351780398	0.307438378	0.310091185	0.277580858	0.276178619	0.259778586	0.32041606	0.292773931	0.296990772	0.297826735	0.319486697	ERALPHA_PS118
FAK.R.C_GBL.9020779	0.27567299	0.29585963	0.282538127	0.302124377	0.277757684	0.401850145	0.304958855	0.28716088	0.278129983	0.282798322	0.262925898	0.286317941	0.296546531	0.288899585	0.270164311	0.267727048	0.253327016	0.38245402	0.394854049	0.484311193	0.459948071	0.568259411	0.486726298	0.488463903	0.445585872	0.189955329	0.186627579	0.205654266	0.218966322	0.202887798	0.183507773	0.210785539	0.215892423	FAK
Fibronectin.R.C_GBL.9020921	5.622781562	5.396358829	5.347562155	3.756102768	4.564606929	12.84262101	2.00958092	2.226029434	5.804541354	3.123449601	3.878140362	2.373250577	4.568635945	1.640066073	5.131370247	3.786515811	4.438359361	0.146295163	0.178291007	0.173044596	0.220023563	0.438826141	0.228408297	0.174860106	0.143634979	1.255778691	1.163537154	2.092708101	1.978165807	1.312587129	1.434758723	1.59566873	1.577281671	FIBRONECTIN
FOXO3a.R.C_GBL.9020781	0.28213229	0.263905855	0.257440572	0.26316752	0.284138086	0.301682267	0.251025899	0.289022677	0.29419628	0.281271845	0.243131302	0.279049243	0.28346081	0.304968464	0.234456065	0.247807308	0.285569761	0.300702619	0.312134957	0.327660977	0.318375339	0.298099589	0.303013404	0.310034315	0.295320875	0.308348963	0.264080914	0.286390885	0.264484559	0.272846153	0.270707141	0.273293301	0.285699346	FOXO3A
FOXO3a_pS318_S321.R.C_GBL.9020782	0.18547548	0.195366666	0.172245426	0.167087523	0.178222682	0.182096028	0.21256857	0.218287881	0.205265445	0.185062823	0.171647894	0.174742947	0.182851496	0.207601894	0.141589036	0.148734031	0.16234861	0.171020684	0.173143654	0.184096781	0.170431084	0.191676093	0.176585518	0.165636953	0.17503173	0.204467744	0.214659647	0.218391058	0.187858388	0.195797624	0.203196505	0.19726256	0.195391136	FOXO3A_PS318_S321
GAB2.R.V_GBL.9020783	0.650259252	0.429912077	0.561681748	0.712016868	0.621575787	0.529542782	0.318050859	0.291733825	0.687628415	0.757004841	0.715203028	0.847630514	0.743497246	0.514824824	0.831377004	0.600833112	0.684860809	2.281008437	2.215790165	2.174155272	2.062301142	1.492298147	1.803026278	1.932967379	2.043168221	0.748367761	0.674920839	0.687310979	0.56660557	0.690738418	0.681461195	0.634652032	0.594962544	GAB2
GSK3.alpha.beta_pS21_S9.R.V_GBL.9020785	0.244811405	0.265998039	0.248387808	0.265831914	0.296647118	0.328753801	0.274309506	0.240980584	0.240351293	0.391258127	0.390234332	0.508775201	0.323819033	0.326425294	0.289072184	0.333065769	0.269398074	0.764291506	0.673204399	0.302497475	0.269866552	0.394219282	0.361936724	0.226951277	0.227197728	1.184164468	1.133411433	0.281159254	0.333020165	0.614584215	0.657193544	0.225613453	0.264864427	GSK3ALPHABETA_PS21_S9
GSK3_pS9.R.V_GBL.9020784	0.149422791	0.165723849	0.135538165	0.162404633	0.214207514	0.190264711	0.197192668	0.170336655	0.156656171	0.242102415	0.21535933	0.26111462	0.166852382	0.208289309	0.187104857	0.183370772	0.154507197	0.47260796	0.391778619	0.217844084	0.203600865	0.270459825	0.268640374	0.177857478	0.185329715	0.934458324	0.937331269	0.244374553	0.275611782	0.58631075	0.656281985	0.216702385	0.256264781	GSK3_PS9
HER2_pY1248.R.V_GBL.9020862	0.247470872	0.112267121	0.12862101	0.150232108	0.201254209	0.204015452	0.142536381	0.124519316	0.135919848	0.140226787	0.204599095	0.193298479	0.14552486	0.133229255	0.17093758	0.14510948	0.27477491	0.149190104	0.159776461	0.193648	0.148057978	0.199789964	0.169135094	0.155748156	0.152323444	0.269864021	0.288743787	0.295414862	0.285432327	0.300232383	0.275869239	0.292890217	0.255189825	HER2_PY1248
HER3.R.V_GBL.9020920	0.012078718	0.021082984	0.0122194	0.012947969	0.013655912	0.020369129	0.036925886	0.03606651	0.012423632	0.022147988	0.015170755	0.019830167	0.011171283	0.02313415	0.012099705	0.017900167	0.011777203	0.049878692	0.050406735	0.059804199	0.052071214	0.045615537	0.046012042	0.046933985	0.04422031	0.010005531	0.010638518	0.012208055	0.013201387	0.011557267	0.013387145	0.010081723	0.010782193	HER3
HER3_pY1298.R.C_GBL.9020788	0.236227824	0.216896227	0.228752035	0.206374777	0.219543098	0.206732071	0.214941266	0.262055927	0.265603342	0.257076721	0.230537408	0.22637706	0.222751495	0.223756385	0.239303356	0.186553133	0.219839895	0.495348784	0.471403481	0.545384627	0.403215417	0.410788671	0.406898367	0.44163766	0.443478566	0.264008966	0.237456658	0.270794534	0.256123359	0.223898862	0.228615438	0.198148339	0.233166314	HER3_PY1298
IGF.1R.beta.R.C_GBL.9020789	0.306677795	0.235648676	0.252282097	0.263370737	0.280080097	0.250747741	0.232167896	0.222223214	0.23673123	0.317591654	0.439449123	0.441280066	0.404066187	0.26391745	0.266107539	0.274367677	0.368483327	1.010594645	0.987599774	1.035020415	0.947264068	0.72565053	0.863149127	0.876474849	0.908630165	0.3742155	0.340400262	0.418036011	0.327760513	0.348412567	0.353033225	0.347671182	0.328074401	IGF1RBETA
IGFBP2.R.V_GBL.9020790	0.241383114	0.152373041	0.250473732	0.207206699	0.206762751	0.130631659	0.102852295	0.081776993	0.159058751	0.096152262	0.103843824	0.14476788	0.10470037	0.072766255	0.093236682	0.152784059	0.17803991	0.081584739	0.090668094	0.090801148	0.090069178	0.081921368	0.08927488	0.090142123	0.090865978	0.054202246	0.054857534	0.063125453	0.062039345	0.053668579	0.061614172	0.052186875	0.05489118	IGFBP2
INPP4B.G.C_GBL.9020913	0.143805148	0.168527797	0.146605576	0.162760444	0.165188641	0.183398817	0.196841472	0.196563439	0.169548509	0.155076943	0.147318445	0.150461134	0.145339011	0.159167214	0.143086663	0.192303269	0.183694502	0.127616792	0.120313774	0.130347205	0.132818334	0.117106417	0.120790796	0.129016536	0.119423477	0.244362743	0.22629361	0.2269385	0.225923771	0.240779134	0.251606806	0.239690555	0.225533766	INPP4B
IRS1.R.V_GBL.9020791	0.151626108	0.163747352	0.174520321	0.179042949	0.172688221	0.209455292	0.217347503	0.194481405	0.155801803	0.200968479	0.222322224	0.201864824	0.224997437	0.208562369	0.179749462	0.194477222	0.186205415	0.212204139	0.212758391	0.250987213	0.232517421	0.227658021	0.226949361	0.244629296	0.229380107	0.159588646	0.150688713	0.161009515	0.175067244	0.162793713	0.153001148	0.16294446	0.169127178	IRS1
JNK_.pT183.T185.R.C_GBL.9020792	0.117020784	0.145091912	0.153875254	0.141201366	0.124090061	0.148122816	0.152862447	0.179560484	0.141881616	0.162526287	0.166267239	0.154360486	0.161186637	0.153173947	0.125954768	0.132464397	0.127654242	0.143182475	0.147419048	0.155093233	0.152979501	0.15286978	0.147454479	0.153462944	0.147580349	0.152216848	0.161186637	0.135494085	0.181394022	0.154065991	0.138712784	0.099242374	0.163365291	JNK_PT183T185
JNK2.R.C_GBL.9020793	0.362580801	0.324297892	0.290444586	0.335716171	0.306493067	0.294263885	0.305838069	0.283815206	0.309118499	0.38401915	0.315047939	0.318718947	0.388097135	0.2714849	0.292603009	0.293484281	0.360447466	0.189266298	0.215333426	0.242293101	0.238004218	0.244350488	0.237024979	0.229415734	0.24343505	0.279445051	0.298401561	0.298107565	0.325531742	0.321992023	0.309875529	0.351244807	0.290755093	JNK2
MAPK_pT202_Y204.R.V_GBL.9020796	0.078859436	0.086514604	0.078070952	0.080788337	0.093828512	0.102006308	0.104908275	0.107009861	0.084546225	0.102258219	0.145321321	0.148000379	0.098546157	0.088284552	0.084856287	0.067785682	0.08952109	0.1346139	0.111047661	0.1037538	0.082869351	0.083203768	0.083566828	0.084190398	0.086040913	0.189131303	0.16646506	0.157518526	0.178515095	0.118126651	0.123967946	0.117984167	0.281929454	MAPK_PT202_Y204
MEK1.R.V_GBL.9020797	0.074347026	0.077780926	0.066512241	0.059779808	0.076003004	0.07279805	0.085426245	0.066154772	0.055467235	0.073101778	0.068734715	0.08046892	0.07169394	0.074480548	0.042754001	0.080691927	0.083380955	0.113023416	0.114979352	0.11639671	0.112075627	0.104451567	0.111047092	0.11269105	0.120720737	0.10813172	0.109070551	0.10024768	0.101436736	0.112223169	0.107386359	0.1030048	0.116195864	MEK1
MEK1_pS217_S221.R.V_GBL.9020798	0.090274411	0.110522581	0.102078577	0.09290497	0.105253317	0.120128642	0.150790678	0.124951807	0.095227845	0.119001085	0.125448139	0.131896953	0.11683124	0.096736126	0.084544121	0.105539102	0.093263163	0.141392125	0.123204579	0.125324169	0.100146786	0.097561546	0.098352406	0.103456175	0.089357694	0.104102396	0.101366211	0.109544564	0.111703753	0.098079021	0.095130042	0.108854414	0.133741846	MEK1_PS217_S221
Mre11.R.C_GBL.9020866	0.223236652	0.232175881	0.222776971	0.227144933	0.219362732	0.259586176	0.303659584	0.275582988	0.234740549	0.231707629	0.235213708	0.197707161	0.215184586	0.275077454	0.239693849	0.226055795	0.213100315	0.185562714	0.184618268	0.202271829	0.197425267	0.199784818	0.196163485	0.202567353	0.197070758	0.19100456	0.182985668	0.184719025	0.180176218	0.196593352	0.186045172	0.191324531	0.163990716	MRE11
MSH6.R.C_GBL.9020867	0.485866696	0.432722286	0.493561455	0.409467526	0.558496052	0.373457247	0.234682387	0.244291943	0.343199367	0.413749034	0.374230204	0.557527673	0.375153012	0.201781041	0.307744191	0.423914962	0.459583739	0.880946398	1.100785118	1.137944475	1.32123688	2.02976203	1.514904088	1.413625792	1.285835871	0.945630614	0.963234407	0.761713954	1.019022846	1.060446167	0.997164608	1.08152617	0.960176618	MSH6
mTOR.R.V_GBL.9020802	1.565607508	1.770898464	1.827665383	1.878845095	1.69052881	1.684144416	1.533350756	1.492167154	1.901027457	1.548880576	1.776563924	1.444689482	1.013972945	1.14897562	1.730114714	1.793906554	1.203000635	1.356548784	1.420001005	1.689912894	1.839820265	4.732607616	2.512670383	2.250589601	1.71029567	2.016825006	1.798822255	1.657617856	1.93968966	2.170649524	2.034099839	2.019938705	1.780946801	MTOR
mTOR_.pS2448.R.C_GBL.9020803	0.219997106	0.255237282	0.245070185	0.233813977	0.231916304	0.238107988	0.284406124	0.23773575	0.246388393	0.263614668	0.220540181	0.24255533	0.17978415	0.20755737	0.222770561	0.216974367	0.185705891	0.22128857	0.223590485	0.144785368	0.147296229	0.378744717	0.302406206	0.150561937	0.134582844	0.38133664	0.341193419	0.123570494	0.173824419	0.358343156	0.38417614	0.19773156	0.182413744	MTOR_PS2448
N.Cadherin.R.V_GBL.9020751	0.246853312	0.247846937	0.217042782	0.232348331	0.216727766	0.238671035	0.253462475	0.246107107	0.231359866	0.244633017	0.213371222	0.235247862	0.23644124	0.222404781	0.226685677	0.199347771	0.23821091	0.140503862	0.140286685	0.166064075	0.172512966	0.186503259	0.16254908	0.159512468	0.156039192	0.216264256	0.213593208	0.290892643	0.235552346	0.210894045	0.22329966	0.229824493	0.213532679	NCADHERIN
NF.kB.p65_pS536.R.C_GBL.9020806	0.127360383	0.161213369	0.130715026	0.146406199	0.140638209	0.179655481	0.226538436	0.198305766	0.133673262	0.194315921	0.201319537	0.176718641	0.162840489	0.159504401	0.150539821	0.162784862	0.115415703	0.557197848	0.561238421	0.579830277	0.595260471	0.513095424	0.464095771	0.409806297	0.42231238	0.212524796	0.18892794	0.183901227	0.238204795	0.2160277	0.187062512	0.220644198	0.223738533	NFKBP65_PS536
NF2.R.C_GBL.9020805	2.510518167	2.410449721	2.022389634	1.617803338	2.09169516	1.517977696	0.726077104	0.590379175	1.481027184	1.109346808	1.031246077	1.38236087	1.488352334	0.733805243	1.248852697	1.261597036	2.001200393	0.513940783	0.549950789	0.539231755	0.597356705	0.688001725	0.551097375	0.512191611	0.540676074	3.407831218	3.510143139	3.406916968	4.022954193	5.086728727	4.054312369	4.661999944	3.295597335	NF2
Notch1.R.V_GBL.9020807	0.190076896	0.187744505	0.170390153	0.146801425	0.179212107	0.177097176	0.230728564	0.203710822	0.177320167	0.218235336	0.194649865	0.227091328	0.178943081	0.208448682	0.168498347	0.177319445	0.160147091	0.169022173	0.162456102	0.16514931	0.167272014	0.186048317	0.200229844	0.185132615	0.176732467	0.51420737	0.560929911	0.560020706	0.483759575	0.496035957	0.512890904	0.508392759	0.510612699	NOTCH1
Notch3.R.C_GBL.9020808	0.165847758	0.171966691	0.174655317	0.178040965	0.184493724	0.221003554	0.261726505	0.26495735	0.162393446	0.220993275	0.217107508	0.175014113	0.207507854	0.252893298	0.186728847	0.185291402	0.167188203	0.439497639	0.419118794	0.49045703	0.451656847	0.379271766	0.401070501	0.4183973	0.429906052	0.140375998	0.130096254	0.144311312	0.148971159	0.133321367	0.136823467	0.134120645	0.174695422	NOTCH3
P.Cadherin.R.C_GBL.9020752	0.539017596	0.554579516	0.549749401	0.421541485	0.427214323	0.365140579	0.303651709	0.315630715	0.440395703	0.340642641	0.340187412	0.373462509	0.358795853	0.289552886	0.335130373	0.341352789	0.463059184	1.064672962	1.024899448	1.071063566	0.991696189	0.760432537	0.903585062	0.991768222	1.013407451	0.427330693	0.477627292	0.504755777	0.430680273	0.424323297	0.43284193	0.428633903	0.433397126	PCADHERIN
p21.R.C_GBL.9020809	0.606105159	0.450594412	0.517665893	0.552514026	0.69349477	0.652834488	0.072771942	0.073538212	0.533090077	0.360487754	0.384180749	0.457343461	0.532477978	0.07922879	0.611621734	0.661391151	0.705696225	0.260763972	0.279067278	0.292054005	0.291545707	0.302620726	0.282285561	0.284470179	0.301337349	0.333649539	0.357284358	0.412801381	0.387669503	0.335312814	0.372736413	0.368348482	0.338829446	P21
p27.R.V_GBL.9020810	0.110501553	0.12142478	0.107543383	0.134251845	0.106191416	0.142985741	0.169646005	0.153402756	0.123797952	0.132620525	0.131052655	0.124697068	0.133026212	0.172176202	0.120676856	0.138375929	0.097316342	0.14341169	0.137503312	0.150289092	0.143842608	0.125959092	0.129094402	0.132240811	0.128243667	0.098575146	0.091797214	0.107207901	0.10338596	0.093800657	0.087013737	0.097340372	0.105498441	P27
p27_pT157.R.C_GBL.9020811	0.43501649	0.398983568	0.441665159	0.43012091	0.407097389	0.429092231	0.422214691	0.4240308	0.433343326	0.46164425	0.466149591	0.44618195	0.495028974	0.455092278	0.440616978	0.417417722	0.418236398	0.42935473	0.439277344	0.472579113	0.489230689	0.486368297	0.444400221	0.45569606	0.455222308	0.417409484	0.377446196	0.400958388	0.394446189	0.415047897	0.40125707	0.444291448	0.395914995	P27_PT157
p27_pT198.R.V_GBL.9020812	0.309659533	0.329352616	0.353237709	0.360908489	0.350962132	0.387011903	0.439342267	0.386782928	0.365110892	0.352629438	0.339309829	0.326223102	0.318147122	0.503938297	0.356336741	0.333397802	0.336093185	0.344740361	0.327667927	0.349775188	0.35635272	0.363519577	0.322399667	0.330953907	0.302733137	0.317352769	0.316459759	0.336232936	0.276191998	0.293929992	0.316380249	0.286137577	0.344003446	P27_PT198
p38_MAPK.R.C_GBL.9020813	0.507222819	0.521192045	0.475798251	0.668247297	0.454082428	0.489824538	0.57312294	0.562150381	0.739147538	0.589884289	0.571673991	0.483621177	0.677772078	0.752594137	0.732674124	0.643246635	0.522087899	0.345053145	0.335056843	0.317646492	0.31393449	0.253779478	0.29339248	0.301411457	0.320113364	0.344029992	0.342874422	0.339446543	0.326435437	0.330253049	0.307118113	0.287811614	0.329606887	P38_MAPK
p38_pT180_Y182.R.V_GBL.9020814	0.076062358	0.102682253	0.072843541	0.084615603	0.085081776	0.070879801	0.145735922	0.127256242	0.071638852	0.23047645	0.133254614	0.217066607	0.148921343	0.131454936	0.053855196	0.153615942	0.071247785	0.168644284	0.172588824	0.156472916	0.129513266	0.087292192	0.085703596	0.100856144	0.116386748	0.082803901	0.088694203	0.122261482	0.132351895	0.082668995	0.091409953	0.11014767	0.122990294	P38_PT180_Y182
p53.R.V_GBL.9020815	0.1418956	0.165332875	0.147595504	0.16554586	0.152745507	0.164951723	0.164577497	0.18000121	0.137873429	0.162628039	0.155181421	0.135707717	0.1347841	0.165031843	0.14708516	0.155920593	0.133540038	0.254727147	0.275423407	0.271562513	0.243858123	0.236435604	0.226128446	0.2169536	0.242574668	0.086137378	0.10792545	0.115231522	0.104259275	0.130490267	0.110043346	0.099638937	0.093918757	P53
p70S6K.R.V_GBL.9020816	0.421124005	0.389956342	0.386114646	0.402732312	0.502006496	0.325149352	0.376160311	0.282678706	0.475819467	0.449573115	0.380749249	0.419045624	0.430881867	0.48347689	0.424903695	0.382725673	0.377036055	0.490322849	0.475965547	0.516225185	0.472316176	0.42195246	0.432071705	0.474253754	0.464611849	0.34878281	0.346745365	0.321857317	0.353069791	0.336905089	0.274832498	0.354151061	0.340973625	P70S6K
p70S6K_pT389.R.V_GBL.9020817	0.079807393	0.114655967	0.098033729	0.092209476	0.107233585	0.115049231	0.157133592	0.148999456	0.086591241	0.106878455	0.08576312	0.092735154	0.067865849	0.142319874	0.106085979	0.086555883	0.081557428	0.222288218	0.169075817	0.167355191	0.145403262	0.123770765	0.151543533	0.161429658	0.179547735	0.376390386	0.407705151	0.111086446	0.14629334	0.261241154	0.3113923	0.130428496	0.132682459	P70S6K_PT389
p90RSK_pT359_S363.R.C_GBL.9020818	0.228664965	0.272445551	0.241504972	0.250485197	0.258446884	0.262568796	0.294029276	0.28697861	0.261742968	0.310563909	0.324828825	0.306123169	0.216068797	0.298673658	0.27689011	0.281608035	0.256048405	0.376136195	0.346281422	0.348677599	0.316324315	0.326581126	0.339155114	0.338888489	0.32408604	0.398184684	0.332248355	0.298260449	0.243819295	0.35928871	0.344049665	0.305591761	0.304803257	P90RSK_PT359_S363
Paxillin.R.V_GBL.9020819	0.250913089	0.266691374	0.249135374	0.239845479	0.229973996	0.320118641	0.28994674	0.291327308	0.221396998	0.3169131	0.311753529	0.300344087	0.346084557	0.36426969	0.242349935	0.295292851	0.305722343	0.540402257	0.559835254	0.550308628	0.490803071	0.392536334	0.457433586	0.466674037	0.484168332	0.34175863	0.36544933	0.325031819	0.269604213	0.346084557	0.330137936	0.305632341	0.266027722	PAXILLIN
PDK1_pS241.R.V_GBL.9020820	0.737819056	0.637310723	0.70709875	0.768612296	0.652200722	0.544401144	0.635399351	0.62446194	0.742679063	0.563660618	0.54883365	0.589133379	0.6007598	0.739759286	0.59954292	0.706537637	0.732953323	0.652063723	0.650820341	0.702694794	0.676583194	0.54617665	0.612396397	0.652486907	0.667821226	0.577753839	0.559773325	0.545428894	0.491162191	0.53083086	0.535310664	0.537334214	0.514113917	PDK1_PS241
PI3K.p110.alpha.R.C_GBL.9020821	0.246915703	0.243222181	0.322145309	0.312988809	0.3375605	0.2879119	0.292915422	0.268284576	0.310389771	0.29097499	0.310981106	0.287102836	0.263232082	0.277798844	0.302532794	0.329718158	0.277629064	0.280409738	0.287678589	0.306886607	0.298279854	0.329654183	0.325244609	0.332851271	0.305195428	0.301601993	0.191245809	0.249446637	0.280618744	0.281888131	0.226961234	0.291193779	0.252081368	PI3KP110ALPHA
PI3K.p85.R.V_GBL.9020822	1.727412558	1.554276814	1.544140855	2.089842463	1.505598841	1.593061267	1.863121417	1.656709604	2.162615976	1.522399429	1.453176594	1.380895549	1.582785427	2.599745783	2.092487942	1.752632312	1.754545889	1.496974367	1.469420149	1.499364176	1.342554665	1.054352544	1.335578048	1.307041259	1.365176002	1.261081511	1.311189926	1.155847463	1.181553253	1.197704921	1.177504408	1.191811052	1.236761928	PI3KP85
PKC.alpha_pS657.R.V_GBL.9020823	0.567939477	0.538864343	0.555215992	0.535576123	0.58195087	0.560716882	0.446141172	0.453632721	0.645992868	0.485485237	0.570918473	0.479908459	0.485660279	0.390361869	0.487585429	0.552482644	0.514119309	0.105401831	0.112670199	0.132488623	0.127783603	0.178330617	0.153698867	0.144550626	0.121738039	0.742321072	0.632298691	0.670285163	0.683502146	0.760551275	0.755219216	0.788140786	0.617091578	PKCALPHA_PS657
PR.R.V_GBL.9020824	0.052559886	0.076106318	0.066840158	0.073725952	0.060181981	0.097610325	0.112853764	0.102713459	0.056863858	0.06597366	0.063684526	0.064292256	0.055487855	0.100281446	0.061232518	0.072985177	0.048767157	0.045786345	0.047062988	0.058397335	0.057681246	0.053668722	0.052135787	0.063294854	0.056068199	0.04747104	0.042920907	0.048881442	0.046240452	0.044361743	0.042428731	0.049146937	0.044817328	PR
PRAS40_pT246.R.V_GBL.9020825	0.332445835	0.318655462	0.332364817	0.253356014	0.370224608	0.306075111	0.270076296	0.242721495	0.267408437	0.250718961	0.256016215	0.255705504	0.211063499	0.300195085	0.257373134	0.243213483	0.288928304	0.741400374	0.645495925	0.523342397	0.442703658	0.540100877	0.53873319	0.504055973	0.468805625	1.10927796	1.060956743	0.5319685	0.392098604	0.939617736	0.998649254	0.592436285	0.53540765	PRAS40_PT246
PTCH.R.C_GBL.9020826	0.182762163	0.206741306	0.178181394	0.156882426	0.18198141	0.151705127	0.218068954	0.207429919	0.148108272	0.213261564	0.169596121	0.225352249	0.23069159	0.212832346	0.141624238	0.162015288	0.208405406	0.196353356	0.197446729	0.192268545	0.192343787	0.173870208	0.175347952	0.178865422	0.186994751	0.251869342	0.260647279	0.262768798	0.227278892	0.234347874	0.247382617	0.238760472	0.227107338	PTCH
PTEN.R.V_GBL.9020827	0.589875201	0.415902782	0.536974774	0.537109591	0.596920801	0.462894839	0.447951444	0.284149818	0.588753488	0.484861494	0.493351745	0.492545305	0.643698078	0.591032281	0.619520746	0.54930373	0.641683825	1.740093034	1.740971769	1.726308435	1.776240539	1.658524221	1.598049263	1.559434688	1.579504111	0.33105855	0.337561912	0.302985215	0.344389916	0.343853232	0.311655569	0.320894966	0.290292211	PTEN
Rab11.R.V_GBL.9020828	0.246046434	0.272712252	0.241886945	0.288094656	0.252889788	0.319603656	0.356581683	0.336566348	0.287050869	0.251992569	0.234175873	0.221192405	0.260023254	0.363824423	0.251172753	0.25951275	0.242144078	0.237954231	0.242620905	0.254133507	0.246019818	0.231744931	0.223411427	0.244545426	0.251484688	0.230405864	0.22138684	0.234483222	0.220146427	0.226669841	0.227076058	0.226497	0.225983276	RAB11
Rab25.R.C_GBL.9020829	0.224742414	0.227065591	0.21916733	0.240543336	0.228977315	0.27306907	0.253409753	0.290555215	0.248347836	0.240028644	0.237966255	0.215395294	0.243077253	0.247525128	0.225060147	0.21522002	0.239678366	0.25340167	0.22554862	0.226761065	0.227023409	0.23899152	0.215720946	0.23184324	0.234942638	0.218526657	0.210500804	0.191006636	0.227726419	0.212548122	0.199130509	0.2191501	0.219219596	RAB25
Rb_pS807_S811.R.V_GBL.9020832	0.304680884	0.35205935	0.370556228	0.239444806	0.398678114	0.301055663	0.156416789	0.141867144	0.174143745	0.147505966	0.148205117	0.182528497	0.11152923	0.176514091	0.1617087	0.217448109	0.282216762	0.406961573	0.41854262	0.378254079	0.394484514	0.515297566	0.543919267	0.512931574	0.580441092	1.572308099	1.457844567	0.892028545	0.992981211	1.609207989	1.695279518	1.70207851	1.548423727	RB_PS807_S811
S6_pS235_S236.R.V_GBL.9020833	0.508221406	0.679979512	0.660089698	0.1928846	0.393858225	0.145307029	0.135914389	0.117222896	0.150243582	0.11532491	0.07187256	0.160111375	0.070347517	0.159373832	0.121495558	0.123026308	0.125907326	0.14415735	0.139401819	0.070383833	0.06381444	0.2072289	0.208380748	0.066096995	0.062486663	1.278506003	1.417933999	0.089190226	0.076886035	0.902530289	1.243665341	0.074131568	0.073262134	S6_PS235_S236
S6_pS240_S244.R.V_GBL.9020834	0.347142849	0.428846725	0.35672479	0.116139357	0.243336278	0.11861201	0.13194251	0.105241611	0.116932488	0.091799096	0.058668523	0.115749966	0.059613595	0.130094537	0.099175054	0.100424582	0.093470307	0.099637404	0.099970426	0.062620321	0.062866712	0.188057454	0.190562015	0.060329458	0.058836652	0.573140795	0.710315548	0.072804681	0.078795971	0.590299978	0.705646991	0.062558774	0.059802812	S6_PS240_S244
Shc_pY317.R.NA_GBL.9020835	0.108698098	0.10384556	0.1149531	0.100974881	0.113665578	0.122210246	0.111177935	0.110859908	0.09662892	0.105165209	0.098325709	0.098840938	0.100366485	0.126152243	0.100621503	0.097360697	0.08583816	0.230514759	0.207162291	0.222665872	0.155789303	0.15382977	0.147699622	0.149021884	0.154572095	0.168387663	0.159570189	0.18032228	0.160449362	0.147257755	0.146804478	0.146804478	0.144639101	SHC_PY317
Smad1.R.V_GBL.9020869	0.167066902	0.146465438	0.15414431	0.195998804	0.16361856	0.180209707	0.204015047	0.186107145	0.162010424	0.159908529	0.157464126	0.171950583	0.172127117	0.202440303	0.192536648	0.182944302	0.183383465	0.114544397	0.118207242	0.128039829	0.12205848	0.136358591	0.11142151	0.124567451	0.12473996	0.128093671	0.134981926	0.138780501	0.132821507	0.132660141	0.12969551	0.144711394	0.137047672	SMAD1
Smad3.R.V_GBL.9020837	0.103342197	0.12142765	0.120362044	0.090518873	0.124220848	0.118999513	0.153133681	0.129955102	0.102347366	0.145725599	0.123989756	0.138987973	0.12455115	0.114862907	0.108339761	0.102959333	0.108931873	0.170857537	0.177584771	0.18668746	0.177230277	0.182921014	0.1745089	0.17977027	0.17875227	0.135349462	0.138854203	0.146942653	0.156462224	0.159402605	0.129282957	0.153268857	0.141948583	SMAD3
Src_pY416.R.C_GBL.9020838	0.086228188	0.072353236	0.069843561	0.067012203	0.070099567	0.065155227	0.07974974	0.075217415	0.061024804	0.08893557	0.089390253	0.086396125	0.066553026	0.082059479	0.063079439	0.068537656	0.052604172	0.097791908	0.096286947	0.121540118	0.124184768	0.131141794	0.115479222	0.159169034	0.128184724	0.143923977	0.14459089	0.149906529	0.145040151	0.128798523	0.12049611	0.126184606	0.130447009	SRC_PY416
Src_pY527.R.V_GBL.9020839	0.220570158	0.186485097	0.243414601	0.205216885	0.321288019	0.242728202	0.125468552	0.143953481	0.245678043	0.224466028	0.316474665	0.225737359	0.252211557	0.137712622	0.310741029	0.306645267	0.335903344	0.240287461	0.250080338	0.290099315	0.290905211	0.363999141	0.334452609	0.311367335	0.247255881	0.295235307	0.293494041	0.305545434	0.29349471	0.294151883	0.299766729	0.291431948	0.291692826	SRC_PY527
STAT3_pY705.R.V_GBL.9020840	0.179711438	0.147825461	0.190986244	0.136071986	0.177953661	0.112153845	0.140803245	0.134924292	0.185073	0.162141336	0.151262824	0.161495607	0.137566613	0.14933123	0.15131605	0.118933438	0.144754356	0.162375248	0.154108131	0.1844294	0.172071736	0.179207952	0.171073368	0.174811433	0.170719928	0.141126935	0.145964954	0.157888472	0.145642526	0.147442151	0.152429013	0.140318065	0.141423682	STAT3_PY705
STAT5.alpha.R.V_GBL.9020841	0.118747752	0.115063458	0.111828517	0.158394915	0.160795253	0.125349771	0.237754066	0.189347971	0.204307041	0.452044571	0.314742237	0.371490362	0.241583071	0.364487257	0.191749362	0.200671519	0.133925359	0.104986111	0.110300897	0.127030742	0.130687416	0.166955315	0.141887891	0.134722846	0.124466732	0.07974163	0.065555375	0.088739027	0.134840487	0.086283965	0.081548108	0.084556306	0.061954273	STAT5ALPHA
Stathmin.R.V_GBL.9020842	0.085641894	0.093011252	0.104330534	0.095870338	0.087971888	0.107773788	0.096600363	0.09454202	0.091736384	0.095034831	0.099578665	0.091290222	0.103014767	0.094055682	0.092027508	0.089431689	0.084028762	0.095988597	0.096898823	0.095524179	0.103585377	0.093973191	0.086016238	0.092511789	0.094312989	0.101837458	0.097280619	0.109151515	0.109580413	0.093746449	0.099094553	0.111751163	0.1057867	STATHMIN
TAZ_pS89.R.C_GBL.9020843	0.123636993	0.102490494	0.130295468	0.14294956	0.114949921	0.113666066	0.131549607	0.124539173	0.156196219	0.12422689	0.124395143	0.119897338	0.131681022	0.140929075	0.127551887	0.127984292	0.120958532	0.111124024	0.114394355	0.118703498	0.116938185	0.121333316	0.115030628	0.114413127	0.116530702	0.124578361	0.125296	0.134747882	0.126947396	0.130850116	0.128620331	0.132743462	0.128019528	TAZ_PS89
Tuberin.R.C_GBL.9020844	0.373311147	0.294346188	0.360450461	0.275500087	0.356026723	0.257057553	0.095957828	0.0705622	0.238129822	0.178208862	0.220066721	0.301279777	0.162850162	0.103337148	0.178651089	0.290052382	0.270767637	0.281638595	0.299301017	0.308247657	0.320160469	0.470822212	0.430934531	0.37961247	0.32128425	0.558223371	0.452573773	0.354229787	0.426903268	0.547331419	0.536186409	0.509475234	0.475473915	TUBERIN
VASP.R.C_GBL.9020845	0.157737211	0.131197632	0.151813606	0.185612595	0.157723419	0.103223205	0.149707969	0.125878637	0.165439536	0.176743989	0.156235502	0.162840709	0.170528608	0.247359216	0.158730818	0.154972363	0.150783179	0.182806035	0.194937064	0.213592471	0.193479262	0.160749131	0.168556001	0.192561764	0.18741317	0.162979705	0.171807272	0.203254375	0.176755673	0.158784411	0.171566621	0.179580078	0.172145855	VASP
VEGFR2.R.V_GBL.9020846	1.117881387	1.108348859	1.001223525	0.688890656	0.998088616	0.9096912	0.463106654	0.644440059	0.771627838	0.544224048	0.573846915	0.781084966	0.649093436	0.563837102	0.560323014	0.943823593	0.993705305	0.41684631	0.444289641	0.57468511	0.510309576	0.556122315	0.475438651	0.516633967	0.457237593	1.717391245	1.5622473	1.369669137	1.709667021	1.637321721	1.544382096	1.687229097	1.554923484	VEGFR2
XIAP.R.C_GBL.9020847	0.613297655	0.639976447	0.659836419	0.690936963	0.636202103	0.587355007	0.485767908	0.516694633	0.634563134	0.571025797	0.602036957	0.576724838	0.617496586	0.596677608	0.637185413	0.669249466	0.660820044	0.580001443	0.578428705	0.600887367	0.56517053	0.591179322	0.557594326	0.569487121	0.570694011	0.691646553	0.639757889	0.623831888	0.563741904	0.674717164	0.646012133	0.665604403	0.625042744	XIAP
XRCC1.R.C_GBL.9020848	0.104969749	0.108570708	0.100682959	0.095724288	0.110252538	0.102712955	0.145968596	0.14245866	0.103644334	0.101545896	0.096318876	0.091217986	0.090427083	0.146709579	0.088524674	0.120717933	0.105952721	0.088755191	0.092702847	0.102852541	0.094530976	0.097345383	0.089610689	0.096950152	0.099978001	0.085493528	0.089032841	0.095490314	0.101082692	0.087258158	0.086035193	0.093739242	0.089552558	XRCC1
YAP.R.V_GBL.9020850	0.68751726	0.570753291	0.682882702	0.620530553	0.604787226	0.628397633	0.463855692	0.467293017	0.554316496	0.586496454	0.604393959	0.662791108	0.615862502	0.450368767	0.594374774	0.683092954	0.68179493	1.453352537	1.457703921	1.480323886	1.379784606	1.047088851	1.223284832	1.257973865	1.305865453	1.013580203	1.112966152	1.222311664	1.053227395	1.032145174	1.059713522	1.043557291	1.039476917	YAP
YAP_pS127.R.C_GBL.9020851	0.67020834	0.523884454	0.571015506	0.66136098	0.672368988	0.853982464	0.618917358	0.629609659	0.623924971	0.869318748	0.860807537	0.940699646	0.866568712	0.713775973	0.76826011	0.752098559	0.701030036	1.676567733	1.586188531	1.588196021	1.385465076	0.903335704	1.089435278	1.292157536	1.26726852	1.343368459	1.394043951	1.234762622	0.887154499	1.20346551	1.145221793	1.484648283	1.55378804	YAP_PS127
YB.1.R.V_GBL.9020852	1.313265132	1.235824157	1.065173889	1.07857532	1.148235103	1.657444298	0.823354394	1.181435907	1.110612092	1.392644415	1.519121428	1.080370741	2.236423367	0.855118723	1.109297275	1.023974114	1.342546469	1.235480757	1.231764216	1.241515795	1.24486695	1.052430763	1.214660951	1.354980229	1.363124791	1.418900999	1.643583667	1.857242215	1.580570547	1.545655275	1.615894878	1.610104335	1.563809968	YB1
YB.1_pS102.R.V_GBL.9020853	0.281865513	0.262979632	0.264051693	0.199355804	0.238145261	0.234315847	0.254117489	0.270483711	0.190771323	0.281041745	0.350727562	0.326652517	0.269504611	0.252646323	0.220390372	0.235818357	0.274618677	0.459435696	0.462395562	0.465894555	0.448980525	0.378873957	0.423868513	0.421857467	0.432264889	0.497063304	0.423463445	0.495964362	0.381717433	0.482413304	0.479075424	0.482270941	0.504608757	YB1_PS102
