# Supplementary material for: A putative biomarker signature for clinically effective AKT inhibition: correlation of in vitro, in vivo and clinical data identifies the importance of modulation of the mTORC1 pathway
Source: Oncotarget. 2015 Oct 19;6(39):41736–49. doi: 10.18632/oncotarget.6153 (PMC4747185; doi:10.18632/oncotarget.6153)
Supplement: Supplementary file 5 [file oncotarget-06-41736-s005.txt]

Antibody ID	100_pre	100_post	101_pre	102_pre	102_post	103_pre	103_post	1200_pre	1200_post	1201_pre	1201_post	1202_pro	1202_post	1203_pre	1203_post	1206_pre	1207_pre	1207_post	1205_pre	1205_post	1208_pre	1208_post	Target.Protein
X4EBP1.V._GBL.9011923	0.079206823	0.077904538	0.108626785	0.147418971	0.053874423	0.094854008	0.074048348	0.159780733	0.202770173	0.086570609	0.077292174	0.075097928	0.08802229	0.086105801	0.104044566	0.086576783	0.085426566	0.079959041	0.093037334	0.091479112	0.093539438	0.088663031	X4EBP1
X4EBP1.V._GBL9012620	0.026973369	0.025810084	0.046584519	0.051776856	0.043158355	0.037288852	0.023869146	0.047079837	0.054667614	0.027932303	0.030880555	0.033517621	0.028241353	0.035261804	0.039203214	0.036479166	0.033788771	0.025688284	0.033094007	0.020472014	0.032969831	0.034584585	X4EBP1
X4EBP1.V._GBL9012716	0.039296364	0.03946661	0.143255262	0.07140091	0.031065033	0.041884857	0.039515686	0.071909379	0.078314241	0.042528358	0.038913107	0.036293716	0.047733871	0.042419235	0.05529233	0.045774279	0.043346477	0.04071319	0.045472683	0.047381455	0.042610195	0.061134932	X4EBP1
X4EBP1_pS65.V._GBL.9012556	0.078107041	0.09614278	0.144084247	0.126859116	0.071522983	0.096319254	0.093834024	0.145616249	0.141886861	0.097599987	0.08791884	0.079522265	0.089525056	0.170383749	0.160350002	0.078929658	0.098471945	0.107785612	0.11516278	0.077954398	0.101026946	0.089273262	X4EBP1_PS65
X4EBP1_pT37.V._GBL.9012557	0.232552932	0.25388573	0.21162414	0.44355579	0.067539591	0.233073402	0.274171921	0.345713303	0.208396723	0.326163767	0.290810555	0.225293865	0.296817426	0.287882291	0.306551836	0.258059279	0.372096127	0.285826587	0.359053809	0.16972539	0.330334032	0.254387019	X4EBP1_PT37
X4EBP1_pT70_GBL.9012558	0.056368188	0.057154946	0.058448525	0.060116023	0.069617432	0.050020059	0.056140839	0.059069989	0.057557144	0.054633009	0.052250358	0.038943626	0.05211426	0.050721478	0.049143252	0.064304736	0.055559753	0.027185984	0.051967686	0.05426921	0.051425407	0.051697162	X4EBP1_PT70_GBL9012558
X53BP1.C._GBL9012617	0.57182678	0.50970341	0.222021771	0.424574937	0.073547081	0.171931675	0.364891796	0.224382458	0.218635783	0.341115676	0.336289167	0.249688223	0.265606417	0.450545392	0.496167457	0.24997231	0.402534421	0.302712302	0.453646945	0.215935138	0.404860262	0.307682127	X53BP1
X53BP1.C._GBL9012730	0.74456633	0.643812625	0.400973451	0.507720158	0.127970197	0.247742117	0.51210394	0.405236873	0.394858324	0.51469298	0.442542104	0.302103567	0.321795888	0.557508632	0.903404581	0.919298113	0.674056181	0.539135522	0.574787859	0.291846897	0.524494563	0.412690723	X53BP1
ACC_pS79.V._GBL.9012559	0.160127789	0.115154444	0.144020856	0.221194506	0.119603334	0.149113071	0.139342657	0.145552183	0.141824436	0.207540492	0.13584591	0.127192457	0.115396527	0.120782529	0.238579305	0.631994669	0.216735941	0.139488321	0.101576378	0.149997378	0.135944151	0.136302231	ACC_PS79
ACC1.C.._GBL.9012560	0.108605969	0.111690949	0.197569078	0.417555226	0.063053935	0.126411027	0.171316211	0.199669766	0.19455601	0.180715376	0.125044511	0.111484513	0.127164484	0.114706552	0.199433341	0.253786245	0.30818479	0.172058921	0.117473076	0.102019004	0.168269063	0.126181324	ACC1
AIB.1.V..mouse._GBL9012651	0.078802828	0.057781766	0.066499279	0.077125825	0.029592589	0.049770253	0.068302663	0.067206345	0.065485118	0.084451966	0.091748374	0.043504375	0.042330499	0.066063229	0.056981408	0.06264555	0.0634865	0.059181778	0.068213852	0.056091304	0.084555408	0.054522688	AIB1
AKT.V._GBL.9012561	0.291521547	0.19318638	0.209253372	0.307382433	0.096745881	0.317561129	0.27005948	0.211478296	0.20606211	0.320781691	0.250538815	0.242646096	0.235088609	0.395628826	0.290629122	0.219473185	0.212609042	0.147404178	0.451305824	0.207356553	0.21089351	0.238968625	AKT
AKT_pS473.V._GBL.9012562	0.030476248	0.441960852	0.053836688	0.031020421	0.026132748	0.061801431	0.277192205	0.054409116	0.393633033	0.040222439	0.287580431	0.056923994	0.230372717	0.052754597	0.233154428	0.122125161	0.231827628	0.572987708	0.074391564	0.158600793	0.323984156	0.054909521	AKT_PS473
AKT_pT308.V._GBL.9012564	0.066325643	0.45334023	0.196518945	0.113623772	0.084348743	0.085390382	0.333224933	0.100652527	0.425479953	0.081942903	0.339987375	0.130070369	0.274689262	0.06735226	0.22854548	0.121347841	0.166122212	0.662130368	0.078126993	0.198267552	0.332835843	0.080628751	AKT_PT308
AMPK...C._GBL.9012579	0.153552731	0.161113438	0.172045908	0.155153474	0.07467526	0.118681274	0.168064175	0.149977985	0.272687838	0.127622039	0.143082831	0.152584781	0.155591081	0.156549019	0.177652036	0.221954121	0.155153474	0.193647499	0.145416351	0.13364312	0.151241387	0.169249317	AMPK
Annexin..V._GBL.9012580	1.994667248	2.211289166	0.432319342	2.121338393	1.108321177	2.57101918	2.202809023	1.078796126	1.779584226	2.105534508	1.889333303	4.67962431	2.457896394	1.213555101	1.557311633	0.650109605	1.601885253	0.680702677	2.93420434	2.146304348	2.513221918	2.014003964	ANNEXIN
AR.V._GBL9012701	0.043021731	0.040057886	0.048272012	0.039891445	0.066647511	0.041995363	0.038860973	0.025020009	0.022921399	0.031518135	0.037974633	0.053428117	0.057204065	0.044185282	0.040337638	0.085235047	0.03861709	0.051385056	0.044840436	0.049380609	0.034538274	0.038283183	AR
ATM_GBL.9012563	0.243929398	0.279093792	0.175423003	0.4297962	0.055986041	0.134108754	0.820385793	0.177288219	0.172747679	0.91178906	0.951085448	0.243505714	0.332922306	0.287851745	0.325325691	0.315557107	0.526607365	0.307003497	0.891760796	0.349154701	0.837839976	0.788805344	ATM_GBL9012563
b.Catenin.V._GBL.9012565	0.772724332	0.668697982	0.379140483	1.902158316	0.121002231	0.876906893	1.122396196	0.401689572	0.373358324	1.103144868	1.115235613	0.534866603	0.872734592	1.638244574	2.013619743	2.121853242	1.396478667	0.898734305	1.264072572	0.518791803	0.977466497	0.538698749	B
Bak.C._GBL9012685	0.060103732	0.065526528	0.096113067	0.060980679	0.102074332	0.077200662	0.058921892	0.105517388	0.052503885	0.056199285	0.061306534	0.077695689	0.073227948	0.08026372	0.060931843	0.063093961	0.055532284	0.065867341	0.072360672	0.078125216	0.049393064	0.058616879	BAK
BAX.C._GBL9012686	0.107684894	0.11976785	0.107458048	0.146658335	0.090462899	0.105036756	0.113603825	0.1630057	0.105819237	0.13191294	0.122245826	0.145528476	0.126398416	0.122349575	0.126936823	0.111941088	0.135890716	0.121808373	0.152382859	0.115091351	0.171268671	0.152780842	BAX
BAX.C._GBL9012703	0.206959091	0.215991933	0.18768793	0.279426679	0.09497762	0.181370821	0.232690662	0.358110089	0.184825557	0.262260101	0.242713745	0.237326221	0.220860518	0.219272225	0.246571243	0.178548693	0.260758371	0.234059904	0.322442298	0.182523388	0.331310792	0.315113236	BAX
Bcl.2.V..Mouse._GBL9012652	0.00936479	0.008358816	0.016483893	0.012478349	0.014206919	0.017222435	0.049227788	0.080345057	0.058164994	0.039819258	0.049254081	0.015332807	0.029111319	0.012086111	0.014468338	0.016187685	0.020937198	0.00999118	0.022234493	0.020526047	0.047264968	0.040462127	BCL2
Bcl.X.C._GBL9012687	0.147513688	0.123890374	0.098478108	0.120672402	0.143940011	0.099371062	0.081390383	0.090753639	0.095088677	0.084873766	0.082698764	0.101032413	0.083011033	0.086975826	0.073305632	0.093272195	0.074913833	0.10037416	0.09085574	0.09135448	0.092699131	0.072520295	BCLX
Bcl.X.C._GBL9012704	0.129620141	0.126420818	0.111647239	0.127198315	0.192053963	0.12245732	0.085545571	0.089951518	0.058877193	0.082636537	0.088478055	0.126399614	0.103502486	0.104267319	0.077440504	0.087282064	0.077510826	0.116994895	0.103955367	0.111255092	0.092800199	0.089544133	BCLX
Bcl.xL.C._GBL9012688	0.171046747	0.164038854	0.131776435	0.172212327	0.213536781	0.142811148	0.128701944	0.1441107	0.435831298	0.138079073	0.132194784	0.142349832	0.142547659	0.155395967	0.13232122	0.150047414	0.132878841	0.133504619	0.141851624	0.141505396	0.1452556	0.138793231	BCLXL
Beclin.V..goat._GBL9012741	0.273049934	0.276836854	0.262182253	0.280097803	0.278804305	0.303215724	0.373046911	0.229110123	0.338005315	0.301561219	0.29964535	0.288660193	0.289474354	0.317307777	0.599778154	0.971956223	0.423509624	0.44270373	0.297769242	0.336344835	0.277899387	0.332292131	BECLIN
Bid.C._GBL9012690	0.296554552	0.301234768	0.321275799	0.278296624	0.535216303	0.337303041	0.243762059	0.200593746	0.560786125	0.230446863	0.259935724	0.380555811	0.286476934	0.314922947	0.241589253	0.247277537	0.238554707	0.35246429	0.31120884	0.35124514	0.227431814	0.345385647	BID
Bid.C._GBL9012762	0.289323296	0.283259411	0.267897537	0.277564837	0.487937874	0.3368962	0.238455601	0.16325884	0.516860463	0.215663431	0.23859401	0.355917507	0.28063065	0.303442945	0.23906911	0.227703018	0.229824434	0.269372573	0.286182552	0.326403046	0.224070625	0.331104666	BID
BIM.V._GBL.9012566	0.069417094	0.039350148	0.208242161	0.099210164	0.022731362	0.067432639	0.092709499	0.060200177	0.28136895	0.105220837	0.091080767	0.065447592	0.057871967	0.025272852	0.042153301	0.055402205	0.061479176	0.04938291	0.063727079	0.03602337	0.113630659	0.074959303	BIM
c.Jun_pS73.C._GBL9012693	0.049018174	0.046445315	0.05363443	0.055294545	0.076221115	0.05497207	0.043752727	0.033784188	0.03474757	0.035961387	0.04251899	0.075386957	0.048147897	0.045131243	0.040642082	0.049427089	0.038472323	0.066712826	0.045822526	0.061827221	0.033537065	0.037428735	CJUN_PS73
c.Met_pY1235_GBL9012726	0.270035157	0.286155424	0.342603372	0.288824026	0.462142662	0.289613122	0.311672145	0.231973249	0.226032166	0.255601847	0.263596	0.330020741	0.270796787	0.28176253	0.502752341	0.71612147	0.319286744	0.410133059	0.257296184	0.327520554	0.251102562	0.315334869	CMET_PY1235_GBL9012726
Cadherin.P.C._GBL9012676	0.061228304	0.051131643	0.043096089	0.075782784	0.030930797	0.036376368	0.052725117	0.713909657	0.042438843	0.051628823	0.050163422	0.046948299	0.04091067	0.071213444	0.081969551	0.080690009	0.082622398	0.060378986	0.048769321	0.031316032	0.053128699	0.045398029	CADHERINP
Cadherin.P.C._GBL9012700	0.138298815	0.140172172	0.142886692	0.226020042	0.069202055	0.114716294	0.135260813	2.545851459	0.140707569	0.137567427	0.139767495	0.170638102	0.11235434	0.210642584	0.262189635	0.191416127	0.223310096	0.159058163	0.144915648	0.095956368	0.18424483	0.144588616	CADHERINP
caspase.3..active..C.._GBL.9012567	0.187986754	0.208967231	0.224340501	0.208683183	0.344295712	0.195247791	0.185712338	0.126995016	0.123742538	0.176351618	0.189701634	0.213514529	0.197397074	0.222137884	0.161327416	0.170355286	0.127622803	0.269659346	0.188017307	0.21020407	0.168397366	0.193941766	CASPASE3ACTIVE
Caspase.7.cleaved.Asp198...C._GBL.9012582	0.014741861	0.011935372	0.016659744	0.015461018	0.025580094	0.021743989	0.021694687	0.016836882	0.016405672	0.046064686	0.025401659	0.020139329	0.017637218	0.017799924	0.018543724	0.015071639	0.01268131	0.015888205	0.046660183	0.016273205	0.039121637	0.036410857	CASPASE7_CLEAVEDD198
Caspase.7.cleaved.Asp198.C._GBL9012611	0.061766616	0.058073793	0.073858452	0.061618725	0.10337477	0.074257676	0.072529408	0.044107058	0.094616377	0.165536459	0.095111388	0.081465129	0.068447679	0.057551725	0.059574309	0.070509124	0.054438346	0.064550464	0.161208819	0.062584073	0.124880129	0.114780709	CASPASE7_CLEAVEDD198
Catenin.Beta..V._GBL.9012583	0.575770912	0.500160858	0.405291902	1.364149682	0.129348425	0.60013962	0.766690826	0.409601241	0.399110915	0.804190448	0.824296215	0.399307879	0.650719983	1.241694151	1.34654498	1.301569614	0.983579118	0.664762118	0.90338682	0.393983603	0.722957547	0.377660647	CATENINBETA
Caveolin.1.V._GBL.9012568	0.089694839	0.048297108	0.227304844	0.189075372	0.072544069	0.518335018	1.850830335	0.229721703	1.072324559	0.483110533	1.725700402	1.644303919	2.952940776	0.32750046	0.366556144	0.322014173	1.808736234	0.119230308	0.605037608	1.936247043	0.621165531	0.484849654	CAVEOLIN1
Caveolin1..V._GBL.9012584	0.075732099	0.039354248	0.198121543	0.145426165	0.070831983	0.366194811	1.378797823	0.200228105	0.708092893	0.357633722	1.175638186	1.181665681	1.996077673	0.240991124	0.302356332	0.226438957	1.181098222	0.093828924	0.498339668	1.41508588	0.493707501	0.361040742	CAVEOLIN1
CD20.C.._GBL.9012569	0.006659555	0.007125595	0.009945585	0.007988782	0.011379866	0.014233415	0.012874534	0.105924774	0.009793908	0.01356319	0.014177729	0.013464434	0.013484655	0.017245665	0.011842623	0.012358673	0.010866028	0.00749617	0.011662205	0.012985314	0.009967963	0.009274919	CD20
CD31.V..mouse._GBL9012653	0.01180076	0.010689047	0.015767667	0.009679323	0.014847266	0.01099676	0.011619577	0.010455493	0.007073737	0.01128221	0.014720576	0.015046604	0.011893399	0.009843831	0.012993295	0.016951212	0.009377296	0.011927734	0.013122127	0.014980275	0.011003105	0.009540719	CD31
CDC2..V._GBL.9012585	0.095117527	0.096743701	0.223972093	0.136245307	0.138458731	0.101321923	0.122849608	0.07952999	0.096165048	0.077157404	0.085709654	0.163609109	0.113976708	0.094886678	0.095983784	0.103493578	0.08412656	0.133616237	0.08180951	0.103031929	0.078229979	0.099449939	CDC2
CHK1_GBL.9012570	0.11414249	0.119305399	0.125516943	0.146606924	0.232945258	0.124203939	0.097896023	0.073667187	0.105288969	0.079733511	0.095451423	0.182453152	0.111026388	0.128830517	0.091629027	0.106249622	0.092329512	0.110991984	0.114217529	0.120342286	0.092366881	0.089806626	CHK1_GBL9012570
Chk1_pS345.C._GBL9012691	0.060321641	0.057593188	0.050494307	0.048713736	0.081617787	0.054585347	0.049606871	0.0370538	0.031267098	0.044673875	0.046158374	0.060546057	0.050025784	0.051524834	0.046567687	0.044393578	0.037686214	0.057398212	0.044261782	0.060288369	0.042391131	0.053331297	CHK1_PS345
Chk1_pS345.C._GBL9012765.high.bgd_ok.signal.	0.539663272	0.55992811	0.560083188	0.514517391	0.74510228	0.464880064	0.463674359	0.344213139	0.242302456	0.430938629	0.457965066	0.477510738	0.471031061	0.486181556	0.390851527	0.405106821	0.357686584	0.516079172	0.443436752	0.451190333	0.419464314	0.546796052	CHK1_PS345
Chk1_pS345.C._GBL9012767	0.349936954	0.304472396	0.181318247	0.211782114	0.306350824	0.209939332	0.224425794	0.190558569	0.14270209	0.241373653	0.201511403	0.215507553	0.207632117	0.189877426	0.175600739	0.208105635	0.195360993	0.231833953	0.197869562	0.209934934	0.204327695	0.205501477	CHK1_PS345
Chk2.1C12..C..mouse._GBL9012654	0.235158557	0.211242257	0.170253415	0.222752032	0.058328562	0.093675933	0.130620071	0.172063665	0.167656931	0.166340703	0.142281139	0.069994391	0.096844906	0.156853187	0.255236839	0.157712053	0.142749665	0.124004245	0.116973719	0.099358053	0.186760425	0.151129322	CHK21C12
CHK2_pT68.C._GBL9012720	0.059429161	0.057125672	0.052615365	0.047984331	0.07710922	0.038291408	0.034214714	0.030983972	0.021469165	0.036801726	0.036921608	0.053871675	0.046768506	0.045158415	0.042982321	0.040245774	0.030586425	0.058436683	0.037902296	0.052033847	0.0443768	0.051174518	CHK2_PT68
CHK2_pT68_GBL.9012573	0.17998762	0.183995291	0.1467658	0.160344913	0.293385541	0.1523591	0.121565753	0.086887057	0.049852532	0.114968751	0.131602304	0.13440351	0.156448731	0.158587814	0.126619654	0.134140899	0.077120059	0.156707754	0.129228454	0.121954474	0.123200705	0.127165767	CHK2_PT68_GBL9012573
cJun_pS73.C._GBL9012705	0.030485101	0.02382788	0.026435362	0.032364719	0.029321684	0.028067311	0.027921031	0.02278556	0.019674566	0.022944061	0.024519613	0.026893212	0.026602143	0.02729284	0.029645616	0.032323672	0.022755472	0.027787995	0.023226776	0.026155927	0.023483603	0.024458551	CJUN_PS73
Claudin7.CLDN7..V._GBL.9012590	0.120805967	0.084200148	0.061402036	0.110934035	0.029432955	0.044725502	0.04062675	0.035485478	0.034576657	0.079234209	0.036313012	0.03014172	0.029883224	0.050316538	0.042979913	0.069620754	0.037890857	0.045639885	0.020696758	0.026736263	0.052409413	0.016164213	CLAUDIN7
Collagen.VI..V._GBL.9012586	0.397718206	0.340990534	0.57400009	0.37780331	0.425325912	2.543571223	1.187525145	8.646813808	2.406063463	0.383712504	0.610162901	1.309875606	2.205210434	1.045487292	0.541769067	0.340241252	0.860525584	0.366537822	0.853635618	1.105292665	0.349762746	0.653944972	COLLAGEN
Cox.2...C._GBL.9012587	0.082008746	0.096090197	0.112634219	0.080813013	0.187603935	0.094609193	0.066746521	0.063921465	0.110248533	0.049415504	0.065400319	0.129408319	0.080824803	0.098901737	0.083933277	0.073773746	0.057237553	0.099301698	0.072340518	0.115551543	0.054796061	0.0646396	COX2
Cyclin.B1_GBL.9012571	0.403947179	0.330469807	0.181052683	0.42283367	0.057782747	0.177998521	0.197602656	0.182977758	0.178291502	0.32884339	0.185791735	0.057516308	0.088883533	0.091721389	0.151972878	0.215248252	0.402362372	0.131195633	0.057517986	0.064347101	0.231911368	0.12946446	CYCLIN_B1
Cyclin.D1..V._GBL.9012589	0.072994327	0.059381115	0.056193723	0.05665818	0.122829724	0.076709731	0.051348901	0.057893156	0.050674329	0.040673451	0.046648663	0.076871353	0.061968503	0.069398846	0.055322828	0.047792918	0.042632517	0.066986292	0.051015766	0.074368238	0.044712618	0.056636067	CYCLIND1
Cyclin.E1.V..mouse._GBL9012655	0.109500134	0.089601418	0.05635848	0.063113061	0.044160991	0.068878761	0.121797768	0.056957722	0.055498974	0.19508304	0.098564907	0.03734784	0.038982362	0.037043953	0.042353372	0.080487434	0.160072753	0.177680045	0.067902847	0.042722196	0.078776585	0.057593419	CYCLINE1
Cyclin.E2.C.._GBL.9012574	0.020175238	0.022398669	0.041788504	0.024776225	0.043220853	0.029426462	0.021580158	0.023857656	0.038278833	0.02028107	0.019531245	0.031319561	0.022626823	0.211416664	0.024037155	0.025776465	0.022182703	0.016928403	0.02007717	0.023025629	0.020401432	0.025557181	CYCLINE2
Cyclin.E2.C._GBL9012719	0.072060929	0.067634381	0.083597234	0.071412927	0.090375142	0.089804324	0.077232412	0.08232904	0.080220505	0.068341519	0.069159671	0.07987376	0.08475236	0.485619356	0.081830052	0.078692076	0.070392987	0.074861586	0.075936488	0.107938846	0.080437852	0.103967806	CYCLINE2
DJ.1...C._GBL.9012591	0.247455262	0.2507756	0.19150596	0.192184505	0.134928224	0.214399817	0.232763139	0.269690826	0.732950041	0.186617423	0.218649529	0.190417748	0.217034304	0.136151604	0.165338602	0.194847546	0.224084153	0.250350509	0.199297528	0.253271427	0.270802255	0.264398643	DJ1
E.cadherin.V._GBL.9012572	0.322708615	0.237823789	0.068938386	0.368620037	0.110885389	0.150452878	0.139530451	0.069671385	0.067887027	0.19703742	0.128191589	0.089178418	0.106700298	0.375063924	0.402521502	0.264769902	0.448988544	0.380027559	0.078861789	0.073590203	0.236168231	0.121535422	ECADHERIN
eEF2.V._GBL9012728	0.085221162	0.099176337	0.200322281	0.135481638	0.063932616	0.115880015	0.15986716	0.202452243	0.197267225	0.173502372	0.165786684	0.090537233	0.115301698	0.117199981	0.376976332	0.719470811	0.242064684	0.233525261	0.155205158	0.112867514	0.167768889	0.152601443	EEF2
eEF2K.V._GBL9012729	0.208411559	0.171022141	0.189879069	0.165344179	0.060599677	0.165391966	0.222994735	0.191897992	0.40045866	0.21773789	0.220176209	0.111777813	0.143600334	0.108519709	0.354496471	0.604519342	0.254505783	0.294572365	0.185419185	0.167521771	0.240571355	0.183064937	EEF2K
EGFR.C._GBL9012694	0.070866109	0.073269372	0.056066195	0.065290554	0.136204868	0.105642977	0.065187893	0.045956736	0.10539026	0.053426634	0.057830358	0.097371685	0.08176406	0.073493021	0.061018279	0.071984078	0.06598792	0.067624941	0.059771246	0.092666824	0.051475852	0.102456544	EGFR
EGFR.C._GBL9012706	0.038719745	0.039170112	0.041492199	0.040625317	0.076344235	0.07779893	0.043750173	0.041933373	0.073476419	0.033049558	0.037701052	0.048580871	0.053037545	0.048753919	0.045948477	0.050345234	0.042960979	0.046813726	0.038650455	0.052668331	0.034435351	0.076013723	EGFR
EGFR_pY1173.C._GBL9012696	0.073676408	0.072308667	0.072935612	0.063877432	0.115496959	0.077991671	0.063379204	0.052595702	0.068594761	0.05564003	0.063953339	0.0901911	0.072925283	0.079785848	0.063948492	0.06744185	0.057079958	0.087715717	0.067688913	0.092477453	0.057768223	0.080460007	EGFR_PY1173
EGFR_pY1173.C._GBL9012707	0.100644728	0.106695698	0.141004645	0.098986973	0.189524153	0.121304767	0.088517432	0.07473338	0.077118618	0.079905195	0.09916304	0.139821081	0.106206539	0.121916762	0.090003378	0.097080022	0.08084885	0.137764182	0.096001353	0.14120116	0.08628082	0.112347057	EGFR_PY1173
eIF4E.V._GBL9012677	0.151328794	0.145743362	0.232076005	0.137598095	0.07269721	0.103978467	0.109345552	0.117491158	0.114482084	0.105219038	0.10928329	0.100614629	0.09735125	0.088935215	0.097873708	0.100254349	0.12265285	0.085543346	0.09450783	0.08558587	0.12361135	0.091662769	EIF4E
ERa.C._GBL9012731	0.03590706	0.05792921	0.105639815	0.195162727	0.045217872	0.069165876	0.24723264	0.10676305	0.158353779	0.185885972	0.168492316	0.066152176	0.150983963	0.0558094	0.285134199	0.726840061	0.300636264	0.295950727	0.087563165	0.083342481	0.2096769	0.123818832	ERA
Era_pS118.V._GBL.9012575	0.018838365	0.022848704	0.035756153	0.033928252	0.040547621	0.029020306	0.02855979	0.025849697	0.025187658	0.023050058	0.02921445	0.033755797	0.027594453	0.027408637	0.032422143	0.040766223	0.024752489	0.019525082	0.024435173	0.038251553	0.029298039	0.027023086	ERA_PS118
ERa_pS118.V._GBL9012733	0.188220928	0.200131337	0.17983135	0.241374561	0.234518045	0.194409776	0.249201383	0.178814095	0.194409776	0.221616472	0.223204931	0.242407777	0.194958105	0.217293072	0.448479398	0.68920259	0.276461636	0.334360928	0.196642521	0.231570877	0.211824948	0.221453999	ERA_PS118
ERCC1.C._mouse_GBL9012768	0.219235515	0.210991868	0.209181392	0.212421469	0.261527917	0.216067444	0.194687718	0.228671617	0.153099195	0.179682287	0.199970909	0.236148192	0.212417924	0.21459917	0.189009903	0.218946986	0.202337751	0.253388677	0.191342	0.224679658	0.189288225	0.207666971	ERCC1
ERCC1.C._mouse_GBL9012757.high_even_bgd.	0.439977397	0.492882587	0.545793173	0.518015463	0.655831893	0.472152498	0.483665424	0.574780356	0.358700885	0.404887276	0.43531068	0.47649126	0.534348098	0.635656467	0.424064298	0.465135922	0.405451891	0.56436896	0.48062407	0.494617915	0.394994344	0.570216256	ERCC1
ERK2_GBL9012681	1.4480444	1.443363292	0.611672493	1.292063971	0.340119008	1.131027025	1.823622657	0.982527374	1.001709577	1.768543439	1.827840955	0.805435575	0.985079439	1.287982729	1.142959666	0.936720053	1.404605968	1.052578176	2.210512895	1.183276621	1.426052031	1.641368484	ERK2_GBL9012681
FAK.C._GBL9012698	0.328790647	0.291604028	0.104444285	0.130896761	0.56143516	0.541782575	0.24947201	2.01280159	0.248881858	0.135537653	0.162957715	0.438622707	0.534911212	0.310017159	0.273366677	0.244518657	0.322368588	0.498291376	0.784788812	0.59231269	0.12276114	0.235480637	FAK
FAK.C._GBL9012708	0.376164134	0.335732396	0.144460222	0.170507816	0.673575492	0.723326948	0.291297223	2.298622695	0.280400504	0.163046182	0.195136462	0.488748264	0.677282364	0.375687213	0.299123377	0.295624562	0.368644222	0.573561368	1.002397499	0.681037131	0.155944382	0.313593393	FAK
FOX03a...C._GBL.9012592	0.014352122	0.014404122	0.022914033	0.010873375	0.02004995	0.011653877	0.011274341	0.013455815	0.013111197	0.010954195	0.010308806	0.016598192	0.014147374	0.013505921	0.014415719	0.015677648	0.013112099	0.011947963	0.011366592	0.018583433	0.010932	0.013814271	FOX03A
FOX03a.S318.321...C._GBL.9012593	0.085383916	0.08039255	0.070134592	0.085242115	0.12846022	0.087188928	0.095640185	0.122898096	0.06906499	0.07479725	0.087368125	0.099476875	0.100952575	0.096851148	0.077914515	0.080829244	0.073761998	0.088367749	0.10427948	0.090283099	0.077348028	0.097410965	FOX03AS318321
FOXO3a_Ps318..C._GBL.9012576	0.054456279	0.067400747	0.055827699	0.069158498	0.089067858	0.06787509	0.073422479	0.075512496	0.192627829	0.064104878	0.070469119	0.077893533	0.083289009	0.078306752	0.064115376	0.071947959	0.060660561	0.05705249	0.083288442	0.07200126	0.06450617	0.072932224	FOXO3A_PS318
Gata3.V..mouse._GBL9012656	0.115896107	0.098786493	0.085479212	0.09842948	0.113401204	0.098099391	0.111869145	0.086388085	0.084175594	0.09690682	0.107119571	0.107904551	0.096863011	0.087338686	0.08631562	0.084447117	0.082083008	0.10882127	0.11744918	0.129832682	0.136007426	0.113856421	GATA3
GSK3.beta.V..mouse._GBL9012657	0.537514411	0.487480445	0.490714191	0.409386491	0.156610847	0.294721771	0.507385181	0.495931798	0.483230454	0.460112067	0.459459668	0.305527922	0.370479822	0.494367981	0.52112451	0.352879167	0.590209003	0.322024774	0.49620689	0.294289395	0.500023128	0.440871863	GSK3BETA
GSK3_pS21.V._GBL9012732	0.550061219	0.632427724	0.398971461	0.453179436	0.233935978	0.400116573	0.409721716	0.403213597	0.883947521	0.536376	0.508722984	0.306440177	0.321774641	0.366332556	0.737735	1.168171639	0.973124661	0.46841279	0.477284112	0.263005289	0.407222747	0.451771325	GSK3ALPHABETA_PS21_S9
HER2.mouse._GBL9012671	0.142344182	0.103539817	0.068683248	0.138503413	0.11355613	0.098065042	0.082875232	0.1132956	0.069422324	0.071777926	0.067326847	0.05722881	0.070872497	0.087901374	0.065035482	0.06250945	0.089900983	0.087789593	0.069422078	0.064583563	0.05974424	0.047043148	HER2
HER2_pY1248.V._GBL9012738	0.031321442	0.039295578	0.044083379	0.055707372	0.015012744	0.033740686	0.065495504	0.044552103	0.079267695	0.052255464	0.054711731	0.046094724	0.040509091	0.03403964	0.183440496	0.360573249	0.105717146	0.116306311	0.046806622	0.047280352	0.047117941	0.052123011	HER2_PY1248
HER2_pY1248_GBL.9012577	7.64E-07	1.27E-06	1.66E-06	1.35E-06	2.14E-06	1.34E-06	1.71E-06	7.07E-06	9.54E-07	1.34E-06	1.47E-07	3.06E-06	1.35E-06	1.90E-06	3.36E-06	5.27E-06	1.57E-06	3.43E-07	2.74E-07	1.46E-06	1.36E-06	2.30E-06	HER2_PY1248_GBL9012577
HIF.1_GBL9012702	0.045574935	0.041675019	0.039623126	0.033961151	0.052621522	0.034748278	0.028018081	0.035011984	0.026156586	0.024845186	0.02891217	0.041214669	0.032411067	0.042438124	0.030218517	0.069986667	0.025103584	0.047287495	0.029316895	0.05826566	0.027657491	0.033625055	HIF1_GBL9012702
HSP70..C._GBL.9012578	0.040268319	0.062486008	0.034174844	0.065552408	0.261049811	0.105446049	0.01143372	0.037247448	0.032812481	0.013473212	0.03166094	0.019788574	0.025022547	0.074984108	0.015644059	0.047999773	0.056662069	0.054142874	0.057646806	0.112280549	0.025898481	0.013430118	HSP70
HSP70.C._GBL9012764	2.320084984	2.292575065	2.074574451	2.970038618	16.20002262	5.28456325	0.555961796	1.545621719	1.902086933	0.649710765	0.844358519	1.566446396	1.370237182	2.791823965	0.676769692	1.836973128	2.732701825	3.192211853	2.655991258	5.955824708	0.664116735	0.684881271	HSP70
IGFBP2..V._GBL.9012594	0.268053805	0.528082215	0.031446056	0.199539071	0.165228372	0.10138168	0.039052064	0.055630356	0.030966482	0.032598342	0.038922993	0.03252797	0.031375755	0.528122846	0.152210619	0.112772926	0.078493612	0.0955778	0.046272036	0.045987634	0.124158657	0.054425845	IGFBP2
IGFR1b...C._GBL.9012595	0.096769919	0.09181991	0.05389478	0.097147426	0.081604889	0.068336043	0.061600579	0.054467825	0.067362034	0.051511021	0.067426121	0.06094504	0.072023376	0.109999331	0.0788569	0.055213607	0.053943708	0.055457608	0.06152633	0.069509758	0.037626622	0.041174445	IGF1RBETA
INPP4B.C..goat._GBL9012740	0.438919096	0.402522222	0.291264332	0.365920902	0.410104657	0.462874611	0.572913333	0.368366198	0.653804679	0.448039761	0.403582839	0.410773393	0.444244038	0.56763163	0.7855673	1.119061838	0.614507357	0.591424933	0.401536524	0.471952428	0.362281665	0.427966048	INPP4B
IRS.1..V._GBL.9012596	0.110024108	0.196470682	0.217839084	0.186768026	0.38488045	0.249675474	0.180289223	0.163345704	0.125495518	0.159294475	0.18270918	0.220378862	0.220899788	0.228803741	0.180297543	0.098769435	0.181133821	0.185829635	0.251558032	0.202540095	0.148748135	0.184177669	IRS1
Jnk2.C._GBL9012692	0.176216561	0.167832197	0.150245689	0.153363313	0.168354081	0.162349722	0.153397643	0.134952897	0.187538076	0.160533785	0.160494404	0.159371409	0.150938949	0.134662156	0.158753743	0.141921301	0.147602755	0.141296001	0.153020508	0.168220732	0.171463885	0.174682903	JNK2
Jnk2.C._GBL9012759	0.225466436	0.23726628	0.195120213	0.232126281	0.081855729	0.213840003	0.228711324	0.197194863	0.269838294	0.249666664	0.264144551	0.176273491	0.21511454	0.181056305	0.239410838	0.205085457	0.244171171	0.224699329	0.251951574	0.201650442	0.278935055	0.232922324	JNK2
K.Ras.C._mouse_GBL9012756	0.058893613	0.061732708	0.085393904	0.051771606	0.082253866	0.05882547	0.047275997	0.027511322	0.058296373	0.04029519	0.040854816	0.065575064	0.055524219	0.049719793	0.044491852	0.060535299	0.044499596	0.055444312	0.048467563	0.066949449	0.041493799	0.056178737	KRAS
K.Ras.C..mouse._GBL9012658	0.002126984	0.001910078	0.009658455	0.002894256	0.002501335	0.002197122	0.001975291	0.003042027	0.002964117	0.001399059	0.002405168	0.003538245	0.001686577	0.00212398	0.002684541	0.00405447	0.002574453	0.005062171	0.00223886	0.001816045	0.00176912	0.001728133	KRAS
Kit.C.V._GBL.9012597	0.004709261	0.003849586	0.004714259	0.00429272	0.007407878	0.005189526	0.007551937	0.010271311	0.013055012	0.005491213	0.007402591	0.008829652	0.010262192	0.007242963	0.007055833	0.007397005	0.005114799	0.002932656	0.005353984	0.006585982	0.005625026	0.005433845	KIT
Kit.C.V._GBL9012641	0.086921752	0.081733605	0.076120572	0.103993465	0.174298633	0.112444471	0.122922744	0.10359639	0.103066603	0.087595006	0.12450496	0.17930749	0.176989073	0.113231466	0.084610946	0.085100525	0.092064324	0.101276213	0.102472943	0.140524899	0.096166841	0.099645788	KIT
Ku80.C._GBL9012679	0.352768391	0.361881944	0.32949387	0.339216325	0.105157574	0.177018372	0.344471351	0.332997272	0.324468856	0.447563449	0.378834149	0.112774715	0.189366505	0.316644806	0.371547681	0.327882727	0.308909481	0.259352071	0.353203228	0.178597995	0.271617927	0.30551251	KU80
LKB1.mouse._GBL9012673	0.56879205	0.596924962	0.462391789	0.503279063	0.489411566	0.552681526	0.581796001	0.627103366	2.172870078	0.626975732	0.573410086	0.577870077	0.59925093	0.946484573	0.640405194	0.575243622	0.573955335	0.54604115	0.730214513	0.514211791	0.608902608	0.809800087	LKB1
MAPK.P.T202_204..V._GBL.9012598	0.0137171	0.023523984	0.011739127	0.013960509	0.01335708	0.017093109	0.015973814	0.011863946	0.020079272	0.016039276	0.044746403	0.010782374	0.013968687	0.016749659	0.023342958	0.019035158	0.010242254	0.005950241	0.013332157	0.018288438	0.022865201	0.009221547	MAPK_PT202_Y204
MAPK_pT202_GBL9012721	0.133430087	0.361960851	0.114392676	0.136744454	0.050045549	0.164703006	0.155552959	0.115608976	0.161559024	0.200692207	0.666865054	0.097696942	0.122361171	0.23771217	0.333503292	0.139876381	0.090099649	0.072872601	0.155642099	0.118278671	0.276089328	0.115604569	MAPK_PT202_Y204
MEK1..V._GBL.9012599	0.095996396	0.101968588	0.08776304	0.105262339	0.05198086	0.108974902	0.12189315	0.117778549	0.195092108	0.103788477	0.108577058	0.08832952	0.090921733	0.092798178	0.08447208	0.079298925	0.079163558	0.040683953	0.096041806	0.085624382	0.111745204	0.077807105	MEK1
MEK1.pS217_221..V._GBL.9012600	0.050753506	0.063835559	0.057834906	0.057012919	0.072217108	0.0715914	0.071385628	0.05465672	0.053256903	0.067772689	0.07750424	0.047502452	0.05650147	0.069241904	0.080931683	0.054973327	0.057168793	0.034710926	0.05690828	0.048702313	0.070826731	0.072562653	MEK1PS217_221
Met.C..mouse._GBL9012743	0.098207464	0.110413109	0.121097035	0.130031763	0.134165889	0.136890234	0.140523876	0.12238462	0.177754102	0.119590608	0.119271813	0.131010054	0.126374421	0.118851713	0.318378514	0.63000706	0.208974706	0.230030763	0.108121957	0.117951728	0.111323453	0.123299822	MET
MIG.6.V..mouse._GBL9012674	0.080010212	0.109778553	0.081666388	0.085083913	0.123184384	0.147889841	0.077826493	0.166538369	0.094927192	0.080488129	0.092795811	0.090261578	0.077856346	0.096666285	0.093484953	0.115140167	0.072003562	0.077601844	0.116382181	0.089782416	0.075545542	0.083286038	MIG6
Mre11.31H..C._GBL9012734	0.188522531	0.185708602	0.236775688	0.205557417	0.299756135	0.194511996	0.210211095	0.115507118	0.144475267	0.166564961	0.188253265	0.233761671	0.186306316	0.180616318	0.370617233	0.629982313	0.248611583	0.320210918	0.183426956	0.216319841	0.157857217	0.191548468	MRE1131H
MSH2.C..mouse._GBL9012659	0.063790976	0.056161278	0.088758391	0.159794381	0.037122001	0.038180736	0.051772935	0.08970213	0.087404763	0.060771043	0.050962999	0.033538043	0.033376916	0.043696852	0.053045214	0.075075478	0.074519497	0.065272821	0.054848152	0.039187633	0.062323616	0.05474285	MSH2
MSH6.C._GBL9012683	0.762385211	0.720982005	0.49472592	2.129170793	0.474809292	0.560820486	0.703514558	0.820462079	0.487181002	0.871165367	0.732964874	0.47138855	0.590387993	0.696009118	0.574538771	0.56969586	1.059097291	0.830183837	0.720731021	0.531367838	0.861277126	0.819368099	MSH6
mTOR.V._GBL9012697	1.062632645	0.973380794	0.50189268	0.742654659	0.160178448	0.554234775	0.771853536	0.507229144	0.494238464	0.958383904	0.803304896	0.460916475	0.54190946	0.667422099	0.612445598	0.702059404	0.720581744	0.672762036	0.999150857	0.525478332	0.806245491	0.782522273	MTOR
Myc...C._GBL.9012581	0.078126582	0.073673205	0.0925572	0.074653109	0.126808998	0.117260464	0.097088106	0.093541331	0.136228409	0.079549723	0.074304766	0.081694928	0.106948481	0.154417944	0.09660565	0.0936768	0.082381584	0.07760837	0.086019828	0.090514977	0.071376904	0.062927752	MYC
Myc.C._GBL9012680	0.122180579	0.124127621	0.101191535	0.106951678	0.176601682	0.191054173	0.155660024	0.147841846	0.240251308	0.120676785	0.120289684	0.125427725	0.18133243	0.253056914	0.158235367	0.156336651	0.138893932	0.087491442	0.150846552	0.16112275	0.094944967	0.111181063	MYC
NF.kB.p65.S536....C._GBL.9012602	0.028680758	0.011702432	0.027070399	0.034225343	0.041505506	0.048449397	0.038669658	0.02735823	0.026657557	0.047861356	0.045664764	0.013400186	0.030546244	0.033810196	0.031315094	0.033853163	0.03006084	0.014646657	0.034233888	0.029699243	0.033256991	0.020688479	NFKBP65S536
NF2.C._GBL9012737	0.491430431	0.515708089	0.528072164	0.749320838	0.272919884	0.480015284	0.635563936	0.533686986	0.520018692	0.597012826	0.615011644	0.470776788	0.510163902	0.495449256	0.806816701	1.03499464	0.715252726	0.460427408	0.784916517	0.517699941	0.587302859	0.596584475	NF2
Notch.1.V._GBL9012727	0.061140597	0.058913387	0.076178519	0.082023371	0.064940071	0.067155469	0.089663928	0.076988501	0.094404277	0.079121961	0.084223539	0.063231683	0.067889667	0.065565695	0.244599876	0.429364976	0.130394573	0.152235	0.078035712	0.069220547	0.073302871	0.070892946	NOTCH1
Notch3.C.._GBL9012603	0.190063084	0.154873022	0.197457283	0.181317066	0.150605641	0.170585879	0.297011739	0.188214864	0.268870048	0.221431987	0.225511181	0.215027365	0.56440379	0.27025027	0.199565828	0.153547795	0.300221731	0.152350089	0.17158245	0.217201372	0.176507875	0.148801875	NOTCH3
p21.C.._GBL9012604	0.153966339	0.137790632	0.20531196	0.115684594	0.213031365	0.168368782	0.127425087	0.273973312	0.165747948	0.147815717	0.133443036	0.238138148	0.153634121	0.146083548	0.172318781	0.199543783	0.111179107	0.118775479	0.190967391	0.156813829	0.094402715	0.115590467	P21
p27.V._GBL9012605	0.007372045	0.007394934	0.013174297	0.010437197	0.005625606	0.008004179	0.012657212	0.023430556	0.017579383	0.012374357	0.013327186	0.009292991	0.012532629	0.006081545	0.005823089	0.009707629	0.009136855	0.009022719	0.009411028	0.009888639	0.01385774	0.006569588	P27
p27.V._GBL9012709	0.039521027	0.041587218	0.035761432	0.05817517	0.053290095	0.042046454	0.089192896	0.101514906	0.035216045	0.07820361	0.080611466	0.060768549	0.071474325	0.042672966	0.042971492	0.057578989	0.058332392	0.071702267	0.062438545	0.059131248	0.100417288	0.068841671	P27
p27_pT157.C._GBL9012736.slightly.high.bgd.	0.217488211	0.233925664	0.259298881	0.269477828	0.309840976	0.179179409	0.255961886	0.203304365	0.198097523	0.23701394	0.238280655	0.239379776	0.22897282	0.234241269	0.430294909	0.761349483	0.296423722	0.360471032	0.213222948	0.200403925	0.236345847	0.239722113	P27_PT157
p27_pT157.C._GBL9012754.waek.	0.029915472	0.029074287	0.051551326	0.02826794	0.037835859	0.024236642	0.025787361	0.020631865	0.012759566	0.021802793	0.024586699	0.028986221	0.02496477	0.028298205	0.025492416	0.02515837	0.018795313	0.033488695	0.022112162	0.027751964	0.025183116	0.029444804	P27_PT157
p27_pT198.V._GBL9012735	0.068368255	0.078787773	0.098644137	0.087164814	0.060902	0.067982137	0.108018874	0.104625757	0.107957592	0.109384299	0.106117752	0.076941921	0.067545391	0.072012535	0.219360303	0.413392496	0.142067287	0.145496686	0.083652011	0.074467229	0.099753147	0.105242357	P27_PT198
p38._.MAPK.C.._GBL9012606	0.062836606	0.065940836	0.113501208	0.117898197	0.042218641	0.07555192	0.10467449	0.11470803	0.111770234	0.093745235	0.10284391	0.106839047	0.084394024	0.079019157	0.09943835	0.084439787	0.105032865	0.113996831	0.123753708	0.078032675	0.136854679	0.122059957	P38_MAPK
p38.T180_182.V._GBL9012607	0.036193622	0.022798488	0.042327629	0.014621801	0.02084963	0.01876299	0.032010058	0.042777685	0.077795425	0.057309876	0.049347296	0.012284818	0.017442439	0.022606383	0.022278246	0.061576241	0.023515224	0.030089971	0.016724839	0.034608963	0.071802092	0.039759737	P38_PT180_Y182
p53.V._GBL9012723	0.164170685	0.152001846	0.187661251	0.171390415	0.252801504	0.150266838	0.211699163	0.140349746	0.130797118	0.182695194	0.169994797	0.191905388	0.155860853	0.156044278	0.397802856	0.790161631	0.344757661	0.31776638	0.141338854	0.186680404	0.17920687	0.176414984	P53
p53.V..CS9282._GBL9012751	0.09367143	0.079883231	0.108794915	0.076940887	0.108293542	0.071920729	0.08363358	0.070648654	0.038963284	0.093984121	0.076776709	0.091573552	0.08010854	0.085887725	0.068196577	0.130122483	0.163512559	0.128921367	0.065426239	0.087340716	0.100219622	0.080623995	P53
p53_GBL9012608	0.001907191	0.003776455	0.007268874	0.005145859	0.009291233	0.006413694	0.00444661	0.007346162	0.007158019	0.003820084	0.004324887	0.005350101	0.003671945	0.006225567	0.006035524	0.009736369	0.004521336	0.00701022	0.003681507	0.004200634	0.004383205	0.003605893	P53_GBL9012608
p70S6K_pT389.V._GBL9012749	0.032900358	0.024363678	0.078123918	0.021999408	0.021858813	0.022948929	0.0209842	0.0385694	0.025107384	0.023344527	0.023075277	0.030643449	0.023410369	0.023489998	0.023616328	0.023489112	0.029434409	0.019627822	0.023596109	0.02314123	0.019944567	0.027975725	P70S6K_PT389
p70S6K_pT389.V._GBL9012712	0.026907099	0.01508529	0.017811753	0.013960192	0.016706011	0.017230084	0.016378973	0.01800114	0.017540111	0.014655407	0.02341834	0.018775396	0.016565958	0.017990403	0.017285041	0.020532642	0.023044732	0.016854093	0.017080929	0.015740337	0.014982861	0.015302343	P70S6K_PT389
p70S6K_pT389.V._GBL9012610	0.008007956	0.004980854	0.007384094	0.004750569	0.00465526	0.00496891	0.004112843	0.009494526	0.007271481	0.006625108	0.006312494	0.006637536	0.008417464	0.006746185	0.008392941	0.009136828	0.009483015	0.003060654	0.005824251	0.006186809	0.006441009	0.005744201	P70S6K_PT389
p70S6K.V._GBL9012609	0.285260647	0.262652829	0.24997323	0.446357386	0.079778657	0.246929694	0.336631913	0.252631115	0.34221645	0.347366427	0.323290095	0.206376034	0.24735175	0.279942584	0.307758085	0.218631774	0.334313947	0.245421944	0.347185769	0.214062635	0.386768152	0.348505374	P70S6K
p90RSK_pT359.C._GBL9012748	0.134655473	0.137246749	0.099825914	0.109469612	0.13200047	0.11193297	0.092373966	0.071776731	0.098928008	0.10144365	0.11747171	0.1108234	0.108899461	0.104149953	0.10513456	0.11117347	0.100408617	0.120705711	0.106685792	0.125472152	0.108372502	0.106076764	P90RSK_PT359
p90RSK_pT359_S363...C._GBL.9012601	0.00968394	0.012443876	0.019259671	0.014879189	0.025713637	0.017175962	0.015681791	0.012531493	0.012210548	0.012899509	0.015383841	0.019043693	0.017095923	0.0197838	0.019708774	0.01569902	0.014462462	0.01014506	0.013771353	0.019620851	0.013260426	0.019039628	P90RSK_PT359_S363
PARP.Cleaved.C..mouse._GBL9012660	0.008436048	0.008736206	0.00973837	0.008119356	0.01461708	0.010060568	0.006625451	0.007391671	0.008123553	0.007301474	0.007054552	0.009768877	0.007756712	0.009183919	0.008612827	0.015086673	0.00843615	0.009466191	0.007192202	0.01061447	0.006734824	0.007653334	PARP
PARP.cleaved_GBL9012682	0.016696092	0.018841211	0.031204979	0.016937549	0.017669908	0.018718152	0.015300419	0.031536772	0.030729081	0.029265017	0.017897591	0.019308041	0.016411482	0.015560963	0.024025528	0.020529657	0.018627501	0.01104308	0.015092692	0.015772485	0.017725875	0.038968505	PARPCLEAVED_GBL9012682
Paxilline.V._GBL9012627	0.386522203	0.288985998	0.397910411	0.228305727	0.126992631	0.255904048	0.246150954	0.402141265	0.391841997	0.337410976	0.348271455	0.26508471	0.20527287	0.354721019	0.400511456	0.283986447	0.333187116	0.392367337	0.430680319	0.252499172	0.249622559	0.232378609	PAXILLINE
PCNA.V..mouse._GBL9012661	0.070302379	0.062747407	0.082180491	0.08203997	0.077624653	0.073284468	0.058862565	0.724589352	0.080927181	0.058164948	0.054215183	0.065181274	0.055404454	0.059800383	0.06614391	0.062235289	0.057050889	0.05351006	0.052364374	0.067808799	0.079309784	0.066122011	PCNA
PDK1_pS241.V._GBL9012629	0.307200409	0.295972793	0.208141959	0.35237712	0.079905788	0.216375749	0.290228717	0.210355066	0.204967648	0.315902166	0.297461964	0.209477784	0.229590969	0.240348823	0.231505439	0.213495863	0.278300609	0.262566715	0.289532835	0.215129449	0.370705558	0.324990394	PDK1_PS241
Pea15.V._GBL9012630	0.183120931	0.176781368	0.160847011	0.180689481	0.07606328	0.204594722	0.206147541	0.457031422	0.177824198	0.17276536	0.194734152	0.165771732	0.180948362	0.178796202	0.172694397	0.148097788	0.193296406	0.170696583	0.203629375	0.192990955	0.211346665	0.223331984	PEA15
PI3K.p85.V._GBL9012613	1.463045978	1.790761488	1.492660557	1.594313203	1.27356652	1.615459697	3.190373634	3.329161197	1.391018717	2.80000426	2.408890346	2.037996291	2.325675051	1.763547984	1.53706025	1.845718242	2.613819314	1.879194762	2.951732339	1.80622777	2.559037763	2.872913899	PI3KP85
PI3K.p85.V._GBL9012724	0.645343892	0.820260887	0.664208631	0.839526923	0.363233961	0.775076824	1.707792997	1.161010577	0.57944864	1.646341022	1.460669885	1.058624639	1.180116852	0.743734886	1.079853013	1.575807691	1.718349661	1.208591727	1.703998119	0.926650372	1.689347571	1.744497126	PI3KP85
PI3K.p85.V._GBL9012752	0.378666399	0.423314574	0.375875192	0.432954825	0.223085112	0.421333567	0.809106061	0.811938361	0.343861991	0.711539488	0.70097582	0.580867058	0.603115472	0.405038595	0.47810155	0.477582249	0.681107669	0.532327616	0.712203658	0.520935367	0.715769865	0.831918366	PI3KP85
PI3K.P110a.C.._GBL9012612	0.041470938	0.05030939	0.040643979	0.047524637	0.023273598	0.028691304	0.047232848	0.041076134	0.04002413	0.050192416	0.046070015	0.034236663	0.044407207	0.04054296	0.043718818	0.056527944	0.048432349	0.032562658	0.042358945	0.028621102	0.043524608	0.040157143	PI3KP110A
PKC.S657.V._GBL9012614	0.250966242	0.290676387	0.17206268	0.203743852	0.13334221	0.193203921	0.274770385	0.173892167	0.169438603	0.290069055	0.308659675	0.181674949	0.28729494	0.245398152	0.278189429	0.348280316	0.263458427	0.194550237	0.307927067	0.257263768	0.304841618	0.265887015	PKCS657
PKC_pS657.V._GBL9012628	0.304721347	0.317751676	0.234241161	0.248019902	0.130935468	0.255414244	0.336140254	0.236731772	0.230668818	0.335523947	0.324186039	0.192072	0.320602944	0.287108221	0.294803664	0.371452088	0.316496607	0.211368654	0.360274301	0.319896003	0.347804818	0.324466279	PKC_PS657
PKCa.V..Mouse._GBL9012662	0.301934885	0.325666203	0.305946812	0.248745016	0.097642559	0.242756244	0.330764828	0.355961262	0.301280907	0.356405121	0.343474163	0.192087427	0.320851831	0.287841567	0.307547026	0.38006224	0.331372495	0.236793581	0.388823782	0.316775256	0.359877702	0.330355648	PKCA
PR.V._GBL9012615	0.000940755	0.002891999	0.007489704	0.006104169	0.000615352	0.000723029	0.000460031	0.001220069	0.003006186	0.001647687	0.002014694	0.00069072	0.000731583	0.000712115	0.000663537	0.002934668	0.002599584	0.001583058	0.000577572	0.001171583	0.000397314	0.000548752	PR
Pras40.pT246.V._GBL9012616	7.75E-05	4.03E-05	0.00019325	6.75E-05	7.24E-05	6.57E-05	4.54E-05	0.000111202	0.000130319	3.08E-05	4.74E-05	7.48E-05	5.17E-05	4.69E-05	7.19E-05	0.000127768	3.80E-05	0.000105047	4.52E-05	6.66E-05	3.59E-05	7.32E-05	PRAS40PT246
Pras40_pT246.V._GBL9012753	0.241454061	0.229955974	0.280333633	0.217620814	0.33119362	0.202691817	0.173942359	0.232789285	0.146267548	0.191932221	0.212928658	0.216723426	0.213885296	0.210799477	0.2036188	0.197163714	0.166291978	0.215165654	0.199983415	0.226416189	0.197585978	0.258736545	PRAS40_PT246
Pras40_pT246.V._GBL9012760.High.even.bgd.	0.434598189	0.488561261	0.420403752	0.515229212	0.536535814	0.376384786	0.442591769	0.49450971	0.378588367	0.50124826	0.464434567	0.353172743	0.429597919	0.46562241	0.421203184	0.422890264	0.508284043	0.388351251	0.497163815	0.306181599	0.470283856	0.54991903	PRAS40_PT246
Pras40_pT246.V._GBL9012766.slightly.high.bgd.	0.307594036	0.313924737	0.210444583	0.335303777	0.309924276	0.257063255	0.283792943	0.284387068	0.203409076	0.328948542	0.260164745	0.242611651	0.258917448	0.305389034	0.23739982	0.337762541	0.493983541	0.257020073	0.392165629	0.226238688	0.288198288	0.314023486	PRAS40_PT246
PTCH.V._GBL9012631	0.362555008	0.324986817	0.198128583	0.170586829	0.318795256	0.354523372	0.450365024	0.391123109	0.195106983	0.1854317	0.330170487	0.457780073	0.662734056	0.445598383	0.29087518	0.187651906	0.237228929	0.164612007	0.389079144	0.385832044	0.202488503	0.171519455	PTCH
PTEN.V._GBL9012618	0.122612636	0.131258556	0.073470547	0.15326557	0.024461342	0.110191305	0.193595399	0.112165555	0.07235007	0.192572024	0.194377623	0.198867664	0.177944288	0.142864826	0.169938867	0.179512164	0.106769757	0.033827985	0.27471119	0.134648342	0.208111739	0.141388317	PTEN
Rab25.C._GBL9012619	0.041777429	0.039273249	0.042332413	0.033674998	0.057225019	0.040988174	0.034848973	0.137044645	0.055492508	0.043815298	0.037412266	0.04529211	0.051843266	0.073354362	0.09711873	0.053246808	0.043975518	0.05019393	0.043157309	0.04805237	0.028105852	0.030723895	RAB25
Rab25.C._GBL9012715	0.164318795	0.153300353	0.144359742	0.133639344	0.231544285	0.177708746	0.145877989	0.811828255	0.182243851	0.157958182	0.146866389	0.185341472	0.206991751	0.338149462	0.348531539	0.202267249	0.152762683	0.187056115	0.173115808	0.170209428	0.120178068	0.161346779	RAB25
Rad50.C..mouse._GBL9012663	0.155774098	0.145985425	0.113408956	0.133770325	0.217510808	0.174448933	0.134264099	0.190369635	0.191212366	0.121357651	0.13534843	0.164423198	0.16324766	0.20430223	0.15183838	0.178268599	0.13573187	0.143876408	0.151244799	0.191483121	0.131784606	0.150502225	RAD50
Rad50.C..mouse._GBL9012744	0.946816516	0.919269912	0.91752488	0.969377417	1.499417175	1.002914311	0.98530951	0.477289801	1.524330502	0.721081724	0.781318617	1.031352982	0.97097318	0.914313778	0.963685193	1.706810001	1.052641871	1.265910799	1.063108606	1.071861861	0.768667093	8.316160568	RAD50
Rad51.C..mouse._GBL9012664	0.216198111	0.219802426	0.200469271	0.194292917	0.359551681	0.234315567	0.156951859	0.121792976	0.163300832	0.127261562	0.152446937	0.318163943	0.222766097	0.212238654	0.167307105	0.156880976	0.168903862	0.262737138	0.163046705	0.275589712	0.144002828	0.198665354	RAD51
Raf.B.C..mouse._GBL9012665	0.370835991	0.271110523	0.298199103	0.388668768	0.131034262	0.529651149	0.275111445	0.309451085	0.293651357	0.409943293	0.380413303	0.194241207	0.202753335	0.2443923	0.290981024	0.28617449	0.36468545	0.528373087	0.319005513	0.24266005	0.369726878	0.286124289	RAFB
Raf.c..pS338.C._GBL9012622	0.072037194	0.063107208	0.084323645	0.058788154	0.073831323	0.051890872	0.053372762	0.032325666	0.082425401	0.051818878	0.054976352	0.057961682	0.058410222	0.055482461	0.051915034	0.062024173	0.04398089	0.056381978	0.059763607	0.052366074	0.050420741	0.047816557	RAFCPS338
Raf.C.V._GBL9012621	0.079414777	0.073376486	0.092882707	0.070677479	0.037284319	0.070574575	0.09218661	0.0938703	0.091466181	0.100925357	0.102746806	0.042429814	0.06978167	0.082634356	0.100052933	0.106040192	0.107270571	0.065770142	0.096049348	0.06226205	0.096862208	0.090733913	RAF
Raf.C_pS338.C._GBL9012717	0.248407197	0.229211099	0.260106144	0.20725261	0.356541856	0.211318094	0.189436032	0.133658427	0.11015072	0.175703371	0.181466058	0.257292443	0.220588144	0.233715261	0.171131787	0.192329764	0.139591391	0.229802518	0.19645548	0.244546107	0.165751873	0.211007007	RAF
Rb.pS807_811_GBL9012623	0.286608675	0.212888665	0.189201866	0.422327502	0.065290172	0.135890527	0.137389156	0.191213589	0.186316404	0.195029472	0.167940201	0.071505822	0.103328007	0.213830544	0.364468927	0.134422959	0.13292474	0.066956345	0.085265052	0.072903597	0.225834076	0.126511819	RB_PS807_S811
Rb.4H1..V..mouse._GBL9012666	0.069892707	0.062397539	0.06228492	0.057912493	0.061844647	0.058077997	0.047870934	0.062947176	0.061335031	0.057292497	0.053055207	0.042027804	0.049291934	0.059294841	0.070019075	0.064636988	0.045803976	0.062024812	0.047388421	0.057112533	0.063027511	0.046732824	RB4H1
S6.pS240_244_GBL9012625	0.048733854	0.035964252	0.118177504	0.055135648	0.037716209	0.080085534	0.047187463	0.119434047	0.116375214	0.115789643	0.066835829	0.034591899	0.051373307	0.040932802	0.054481421	0.104771801	0.12375076	0.056233021	0.070589834	0.04544876	0.071047076	0.091786445	S6PS240_244_GBL9012625
S6.pS235_236_GBL9012624	0.033313598	0.025102926	0.081359799	0.030407335	0.025965882	0.049283653	0.035233161	0.082224872	0.080119005	0.094758766	0.054503222	0.02361319	0.027346602	0.019087869	0.033951332	0.078378382	0.076504975	0.033705323	0.047813169	0.021914385	0.046475584	0.048857782	S6_PS235_S236
S6_GBL9012632	0.494998759	0.628659647	0.645180563	1.052828926	0.205908604	0.581450968	0.775273631	0.652040561	0.635341105	1.050379755	0.836937189	0.590640484	0.593798249	0.635229649	0.581095858	0.634324055	0.732829803	0.396755661	0.943399034	0.396425244	1.090416514	0.898131165	S6_PS240_S244
S6_GBL9012758	0.214781526	0.263780634	0.398538315	0.466064771	0.127193026	0.253655597	0.443392853	0.402775845	0.392460325	0.504311904	0.447480528	0.257188331	0.234743725	0.275005816	0.304341033	0.303708218	0.309695552	0.202291958	0.428885134	0.179884823	0.52762104	0.404131264	S6_GBL9012758
Shc.pY317GBL9012626	0.00070364	0.000896456	0.002088262	0.00118774	0.001714094	0.001462141	0.001381646	0.001486064	0.000964983	0.001269557	0.000951734	0.001084255	0.001168812	0.001280351	0.001381203	0.002031549	0.001358687	0.001044625	0.000851187	0.001642219	0.001056695	0.001085186	SHCPY317GBL9012626
Shc_pY317.C._GBL9012747.weak.	0.046498967	0.034780584	0.022671349	0.030747865	0.037020432	0.033344108	0.031842292	0.022912407	0.022325595	0.033021355	0.033950331	0.042251016	0.029561627	0.040290002	0.033276198	0.037879712	0.03481712	0.044283431	0.028714055	0.038949894	0.034388831	0.033523795	SHC_PY317
Smad3.V._GBL9012633	0.11812049	0.117810659	0.116225223	0.091526669	0.051106619	0.097226346	0.106797378	0.121069816	0.114452707	0.095766025	0.115951218	0.111062538	0.106596752	0.112319367	0.107089087	0.106296943	0.08301954	0.080504137	0.103371457	0.084108889	0.099921358	0.090230679	SMAD3
Smad4.C..mouse._GBL9012745	0.069810079	0.079975186	0.086515905	0.080893763	0.063250163	0.064785205	0.087838261	0.087435801	0.085196476	0.08422212	0.087877711	0.087560597	0.062936065	0.066572189	0.177204572	0.329276001	0.133081394	0.148796562	0.070219658	0.084032729	0.078485139	0.073970188	SMAD4
Snail.C..mouse._GBL9012672	0.025242289	0.022500326	0.030858257	0.026009804	0.046360566	0.031941231	0.0251249	0.027259644	0.039037798	0.0208038	0.023322559	0.037167828	0.034153257	0.037752709	0.027036798	0.0562725	0.024879491	0.033295231	0.028246481	0.029873453	0.020944444	0.024835151	SNAIL
Src.V..mouse._GBL9012746	0.249586154	0.253732305	0.178484398	0.163598551	0.130591872	0.164584201	0.163954275	0.180382166	0.19802395	0.175089265	0.172560134	0.154785683	0.156517984	0.165815313	0.283374572	0.603962828	0.261190819	0.247326309	0.184563921	0.173351593	0.172553201	0.183877422	SRC
Src_pY416.C._GBL9012635	0.066302335	0.060969443	0.049251815	0.095698945	0.060479468	0.051064291	0.055410733	0.08270651	0.038577404	0.084127689	0.066946792	0.046740381	0.047383732	0.048817044	0.052642295	0.057135618	0.082835659	0.05358906	0.046689748	0.049387471	0.123498248	0.055353498	SRC_PY416
Src_pY527.V._GBL9012634	0.064579133	0.053329871	0.053577058	0.053188409	0.016053692	0.041582184	0.060826385	0.050836431	0.049534456	0.046778974	0.057438255	0.06488735	0.06400127	0.052583348	0.058242214	0.053115484	0.069058117	0.037520168	0.069342681	0.054819814	0.050420856	0.036766525	SRC_PY527
Stat3_pS705.V._GBL9012636	0.165049994	0.1417131	0.101820293	0.141713324	0.127729522	0.12360515	0.168059989	0.102902915	0.140736941	0.170326598	0.19899294	0.149301559	0.165995546	0.143145073	0.152432212	0.162369518	0.132150755	0.142398619	0.197484443	0.180566863	0.196358417	0.167580137	STAT3_PS705
Stat5.V._GBL9012637	0.401031966	0.347624564	0.318403587	0.384363083	0.101618124	0.541053823	0.746077174	0.676235438	0.403538056	1.497369903	0.937338451	0.279436951	0.380264923	0.37996751	0.357872465	0.377294174	0.58344805	0.663393294	1.500318456	0.624445443	0.862382158	0.967967287	STAT5ALPHA
Stathmin.V._GBL9012638	0.140969111	0.135455673	0.188275021	0.166511444	0.307697642	0.174139529	0.122991458	0.202372697	0.121865286	0.099236201	0.111553598	0.178402153	0.149546042	0.147027029	0.11574913	0.117171631	0.105286268	0.169004692	0.126656337	0.171517606	0.118737664	0.121102235	STATHMIN
Tau.C..mouse._GBL9012670	0.053399707	0.072344662	0.048914238	0.071927187	0.059115428	0.05341521	0.067286682	0.129996143	0.524315017	0.047188209	0.060781934	0.075167147	0.072535683	0.078356632	0.080400698	0.072367202	0.070926615	0.088079847	0.060089734	0.049042941	0.03927886	0.118803548	TAU
Taz.V._GBL9012639	0.182656442	0.201692065	0.273049692	0.186643604	0.343012163	0.226535179	0.161062135	0.205778689	0.209328505	0.131961296	0.152761074	0.257275973	0.183146323	0.198410784	0.170419296	0.185220526	0.141876724	0.226425648	0.182435176	0.219560208	0.139664414	0.16315449	TAZ
Taz_pS89.C._GBL9012710	0.625327123	0.591650654	0.605456766	0.6078247	0.943050385	0.62921482	0.639740269	0.373306624	0.551278252	0.563236378	0.59827436	0.714259482	0.583431004	0.618904647	0.55002244	0.54075549	0.564362279	0.70011127	0.605643316	0.676904958	0.531580635	0.68039914	TAZ_PS89
Taz_pS89.C._GBL9012761	0.361786674	0.366524894	0.377300766	0.409227235	0.548463895	0.411845685	0.423035861	0.272279321	0.339358775	0.368746822	0.384736153	0.399408922	0.364893277	0.382517398	0.364541349	0.360258146	0.345636419	0.413216711	0.371701474	0.418379304	0.393759508	0.424915834	TAZ_PS89
Transglutaminase.V..M._GBL9012668	0.764944109	0.644501534	0.259925779	0.276005818	0.273871854	0.31107644	0.278893121	0.89006888	0.255961728	0.29936757	0.291416764	0.302097561	0.291261199	0.279351409	0.300615793	0.321979265	0.259019171	0.383894609	0.352303974	0.306795438	0.29236216	0.327085894	TRANSGLUTAMINASE
Tuberrin.TSC2..C._GBL9012642	0.436149412	0.410332594	0.426695562	0.331034985	0.118902468	0.413194788	0.408078281	0.376522545	0.3668794	0.459047882	0.392239521	0.252305056	0.297449885	0.366088576	0.377076132	0.353585072	0.431202526	0.272379226	0.544924921	0.326743503	0.390318776	0.394953801	TUBERIN
Vasp.C._GBL9012643	0.052160629	0.05274028	0.06080836	0.069451865	0.049712396	0.054172335	0.084209783	0.072138183	0.05988099	0.061313022	0.073461264	0.107199086	0.070491336	0.060999111	0.061582172	0.048679797	0.057763677	0.053779479	0.074454831	0.076649524	0.118210593	0.069857394	VASP
VEGFR2.C._GBL9012644	0.518442769	0.440884947	0.434092097	0.719062654	0.62444565	0.580732966	1.836326102	0.465946655	0.427471887	1.108695988	1.331187521	1.25342656	1.523009643	1.453316465	1.011422215	1.043905925	1.245209884	0.504194658	1.817934831	0.844355709	1.258136182	1.198234667	VEGFR2
XBP.1.C..goat._GBL9012742	0.269973306	0.275004273	0.351222453	0.292108977	0.374593888	0.431586987	0.409334948	0.341153274	0.717712687	0.303056599	0.289662587	0.371650049	0.422152178	0.473239357	0.647648355	0.95552605	0.510888422	0.484965836	0.369527526	0.439766398	0.2594767	0.361188976	XBP1
Xiap.C._GBL9012645	0.156647592	0.155125961	0.123744127	0.153981968	0.121451526	0.140169117	0.135388805	0.125059858	0.343551975	0.140613277	0.140529917	0.096389594	0.105848503	0.152388101	0.138399158	0.157432117	0.137145033	0.167278988	0.151266518	0.131699651	0.160866883	0.161666256	XIAP
Xiap.C._GBL9012739	0.164015827	0.194032205	0.19179446	0.207793444	0.119222024	0.16693904	0.209831077	0.193833749	0.448149012	0.209537929	0.203334746	0.149179737	0.14307505	0.172023283	0.468668976	0.856366345	0.320953413	0.33492478	0.203269722	0.181533239	0.195567622	0.217426277	XIAP
XRCC1.C._GBL9012763	0.09747113	0.100611723	0.09350633	0.127641751	0.097521208	0.084635924	0.097698086	0.093254081	0.090865744	0.090417285	0.095709544	0.096005925	0.0946757	0.094255383	0.098699677	0.102456338	0.099355547	0.117615031	0.092561621	0.099370243	0.114583882	0.118073106	XRCC1
YAP.V._GBL9012648	0.250435102	0.224136782	0.545330603	0.275065324	0.325998109	0.223599351	0.185749216	0.495403638	0.768701225	0.132687804	0.16338892	0.287571795	0.228313194	0.212456117	0.166634278	0.178120061	0.18459471	0.340044627	0.172828743	0.277302864	0.191256408	0.217097164	YAP
YAP_pS127.C._GBL9012649	0.306759087	0.378525315	0.25451352	0.716703741	0.081227685	0.297486341	0.386700996	0.539385071	0.356993973	0.215292345	0.274314468	0.327189684	0.489367828	0.465102735	0.391608626	0.312736149	0.351310469	0.440655325	0.383511967	0.274842716	0.613202537	0.331375796	YAP_PS127
YB1.V._GBL9012647	0.200131013	0.190257033	0.240782295	0.172632345	0.344713013	0.212381245	0.147349137	0.272712654	0.327347475	0.130483591	0.140832073	0.245402838	0.176926404	0.206185642	0.148609921	0.157440705	0.169583564	0.207326738	0.176982197	0.220732178	0.141580776	0.422542557	YB1
YB1_pS102.V._GBL9012650	0.056705933	0.048921548	0.04820734	0.078191286	0.042208241	0.047719963	0.03161086	0.048719913	0.047472144	0.042181361	0.043917915	0.040203822	0.038991551	0.041857661	0.043883678	0.046483738	0.035168617	0.017060018	0.036702817	0.043762792	0.041106814	0.018836766	YB1_PS102
